# Supplementary material for: Assembly and analysis of the complete mitochondrial genome of Prunus davidiana (Rosaceae)
Source: Front Plant Sci. 2025 Mar 27;16:1558619. doi: 10.3389/fpls.2025.1558619 (PMC11983640; doi:10.3389/fpls.2025.1558619)
Supplement: Supplementary file 1 [file Table1.xlsx]

## Sheet: Sheet1
Table S1. The sequencing data of P. davidiana mitogenome.
Illumina
Number of Reads	18037475
Number of Bases	5411242500
GC(%)	39.75
Q20(%)	95.16
Q30(%)	87.86
Oxford Nanopore
Number of Reads	1781500
Number of Bases	9094855148
Mean Read Length	5105
N50 Read Length	15818
