# Supplementary material for: Assembly and analysis of the complete mitochondrial genome of Prunus davidiana (Rosaceae)
Source: Front Plant Sci. 2025 Mar 27;16:1558619. doi: 10.3389/fpls.2025.1558619 (PMC11983640; doi:10.3389/fpls.2025.1558619)
Supplement: Supplementary file 2 [file Table2.xls]

## Sheet: Sheet1
Table S2. Distribution of tandem repeats in P. davidiana mitogenome.
NO.	Size	Repeat sequence	Percent Matches	Start	End
1	25	CTGTACTTCCTTGCCTGTATCTAAG	88	3848	3897
2	30	AGCTTACCTTAGCCCAACCATACGTCCTAC	85	4119	4183
3	21	TTCTCTTTCTTGTGGTAGTCG	100	19168	19209
4	18	GACTATGAAACAGATCGC	81	20589	20631
5	19	GCAGTAACACCAAAGGGTT	94	48040	48077
6	14	TTAGAACGCTTTCA	100	51795	51821
7	18	TTTAAGGGTTTGACCTC	80	53026	53083
8	30	TACTTAGTTAAGCCCTAAAGCCCTCCTTCT	100	70038	70099
9	30	AAGCCCTAAAGCCCTCCTTCTTACTAAGAG	86	70047	70112
10	16	TAAGTAGGATTACACT	94	94126	94159
11	39	TTCACTCATGATCTGGCCTGGTCGACCCAATCATGATAT	95	126330	126408
12	25	TCGAAGAGGGGCTTGCTAAAGAGGC	100	137808	137944
13	22	ATATAGATGAGTAAATCAAAGT	86	147146	147189
14	14	TTCTCGAATATGTA	100	148774	148801
15	29	TGGTCGAGCAAGTAAACTCCCTCTCCCGT	100	177162	177228
16	17	ATAGGACGAGTCACTTC	94	190056	190090
17	21	TTCTCTTTCTTGTGGTAGTCG	100	191284	191325
18	18	GACTATGAAACAGATCGC	81	192705	192747
19	29	AGAGGGAGAGGGAGTTTACTTGCTCGACC	100	248339	248526
20	18	GATCGACTGTGCGCAT	82	269083	269125
21	33	GACTAGCAATTTTCTGAACATAATCCGTCCGCT	93	380206	380281
22	29	TGGTCGAGCAAGTAAACTCCCTCTCCCGT	100	381401	381467
23	17	TTATGAGTTATAGCAGTTA	79	383666	383720
24	21	TAACCAACCTACGAATATAG	90	388777	388816
