# Supplementary material for: Assembly and analysis of the complete mitochondrial genome of Prunus davidiana (Rosaceae)
Source: Front Plant Sci. 2025 Mar 27;16:1558619. doi: 10.3389/fpls.2025.1558619 (PMC11983640; doi:10.3389/fpls.2025.1558619)
Supplement: Supplementary file 3 [file Table3.xls]

## Sheet: Sheet1
Table S3. The palindromic and forward repeats in the P. davidiana mitogenome
Type	Alignment length	Similarity	Start1	End1	Start2	End2	evalue
P	20216	100	330725	350940	283081	303296	0
P	6392	100	330045	336436	40045	46436	0
F	5712	100	297585	303296	40045	45756	0
F	4152	99.976	190962	195113	18846	22997	0
F	1191	99.748	380461	381650	176221	177411	0
F	368	98.913	328251	328618	254768	255135	0
P	280	90.357	117874	118141	64606	64881	5.09e-96
F	159	100	248368	248526	248339	248497	3.13e-78
P	166	97.59	131361	131526	87839	88004	1.88e-75
F	163	95.092	315312	315473	258225	258387	1.48e-66
P	139	99.281	387837	387975	869	1007	1.91e-65
F	130	100	248397	248526	248339	248468	4.14e-62
F	133	97.744	361552	361684	161087	161218	3.22e-58
F	132	97.727	387852	387983	286569	286700	3.22e-58
P	132	97.727	387852	387983	347321	347452	3.22e-58
P	124	99.194	286569	286692	869	992	4.17e-57
F	124	99.194	347329	347452	869	992	4.17e-57
F	101	100	248426	248526	248339	248439	5.47e-46
P	116	94.828	262393	262508	74931	75046	2.54e-44
P	107	97.196	347214	347320	209962	210066	9.14e-44
F	107	97.196	286701	286807	209962	210066	9.14e-44
P	96	98.958	117187	117282	896	991	1.53e-41
F	113	93.805	117180	117291	87618	87730	1.98e-40
P	96	97.917	347356	347451	117187	117282	7.12e-40
F	96	97.917	286570	286665	117187	117282	7.12e-40
F	96	97.917	387853	387948	117187	117282	7.12e-40
F	105	95.238	398808	398912	257358	257460	2.56e-39
F	87	100	137858	137944	137808	137894	3.31e-38
P	87	100	394272	394358	277648	277734	3.31e-38
F	89	97.753	303819	303907	41994	42082	5.54e-36
F	89	97.753	303819	303907	299534	299622	5.54e-36
P	89	97.753	334399	334487	303819	303907	5.54e-36
P	92	96.739	79727	79817	5432	5523	1.99e-35
P	96	93.75	87626	87721	896	991	3.34e-33
P	112	90.179	398808	398917	44524	44635	3.34e-33
P	112	90.179	398808	398917	302064	302175	3.34e-33
F	115	89.565	398805	398917	331843	331957	3.34e-33
P	115	89.565	302064	302178	398805	398917	3.34e-33
P	115	89.565	44524	44638	398805	398917	3.34e-33
P	103	92.233	171095	171194	57809	57910	1.20e-32
P	80	98.75	369417	369496	253990	254069	1.20e-32
F	104	91.346	393188	393289	318388	318491	4.32e-32
P	96	92.708	347356	347451	87626	87721	1.55e-31
F	96	92.708	286570	286665	87626	87721	1.55e-31
F	96	92.708	387853	387948	87626	87721	1.55e-31
P	122	86.885	257342	257461	44531	44652	2.01e-30
P	122	86.885	302071	302192	257342	257461	2.01e-30
F	122	86.885	331829	331950	257342	257461	2.01e-30
P	72	100	201393	201464	161583	161654	7.22e-30
F	72	100	248455	248526	248339	248410	7.22e-30
P	74	98.649	253085	253158	229778	229851	2.60e-29
P	92	92.391	403959	404046	358974	359065	3.36e-28
F	68	100	171167	171234	88542	88609	1.21e-27
F	78	94.872	90904	90981	61095	61171	5.62e-26
P	84	92.857	296002	296081	65228	65311	2.02e-25
F	84	92.857	337940	338019	65228	65311	2.02e-25
F	62	100	137883	137944	137808	137869	2.62e-24
F	85	91.765	77072	77154	57809	57890	9.41e-24
P	81	91.358	248443	248523	177152	177232	3.38e-23
P	81	91.358	248414	248494	177152	177232	3.38e-23
P	81	91.358	248385	248465	177152	177232	3.38e-23
P	81	91.358	248356	248436	177152	177232	3.38e-23
F	63	98.413	321239	321301	227706	227768	3.38e-23
P	81	91.358	381391	381471	248356	248436	3.38e-23
P	81	91.358	381391	381471	248385	248465	3.38e-23
P	81	91.358	381391	381471	248414	248494	3.38e-23
P	81	91.358	381391	381471	248443	248523	3.38e-23
F	58	100	73152	73209	69870	69927	4.38e-22
F	64	96.875	321238	321301	77411	77474	4.38e-22
F	111	84.685	204974	205080	41993	42099	5.66e-21
P	92	88.043	171115	171202	77064	77154	5.66e-21
F	68	94.118	209935	210002	87700	87767	5.66e-21
P	111	84.685	334382	334488	204974	205080	5.66e-21
F	111	84.685	299533	299639	204974	205080	5.66e-21
P	62	96.774	362420	362481	261003	261064	5.66e-21
F	68	94.118	227702	227768	77407	77474	2.04e-20
F	72	93.056	201698	201769	88436	88503	2.04e-20
P	67	94.03	255371	255437	130370	130436	2.04e-20
P	66	93.939	248342	248407	177152	177217	7.32e-20
P	66	93.939	381391	381456	248342	248407	7.32e-20
P	55	98.182	176156	176210	1601	1655	9.47e-19
F	52	100	202048	202099	56866	56917	9.47e-19
P	143	79.72	161983	162119	91896	92037	9.47e-19
F	66	92.424	399336	399401	257389	257454	3.41e-18
F	78	88.462	176366	176441	92551	92628	1.23e-17
F	78	88.462	380605	380680	92551	92628	1.23e-17
F	49	100	173782	173830	58272	58320	4.41e-17
F	94	85.106	303819	303912	204975	205063	4.41e-17
F	54	96.296	62004	62057	50411	50464	1.59e-16
P	48	100	161176	161223	87789	87836	1.59e-16
F	51	98.039	256687	256737	172329	172379	1.59e-16
F	102	83.333	357517	357618	227694	227789	1.59e-16
F	63	92.063	399336	399398	398840	398902	1.59e-16
P	63	92.063	101484	101545	19523	19585	5.70e-16
P	63	92.063	191639	191701	101484	101545	5.70e-16
P	61	93.443	210879	210937	195060	195119	5.70e-16
P	54	96.296	195067	195119	210879	210932	5.70e-16
F	94	85.106	117627	117709	22683	22776	2.05e-15
F	94	85.106	194799	194892	117627	117709	2.05e-15
F	50	98	321251	321300	316344	316392	2.05e-15
F	68	89.706	316330	316395	77411	77477	7.38e-15
F	49	97.959	316345	316392	227719	227767	7.38e-15
P	53	94.34	251878	251930	22432	22484	2.65e-14
P	54	94.444	210886	210937	22944	22997	2.65e-14
F	77	85.714	160618	160694	46435	46511	2.65e-14
P	53	94.34	251878	251930	194548	194600	2.65e-14
P	47	97.872	22951	22997	210886	210932	2.65e-14
P	50	96	194551	194600	251878	251927	2.65e-14
P	50	96	22435	22484	251878	251927	2.65e-14
P	43	100	337953	337995	210936	210978	9.54e-14
F	43	100	296026	296068	210936	210978	9.54e-14
F	43	100	248484	248526	248339	248381	9.54e-14
P	65	89.231	372552	372616	296009	296072	9.54e-14
P	46	97.826	328926	328971	304137	304182	9.54e-14
F	68	88.235	372549	372616	337946	338012	9.54e-14
P	68	88.235	296009	296075	372549	372616	9.54e-14
F	51	94.118	379478	379528	262568	262618	3.43e-13
F	87	83.908	376598	376680	29265	29348	1.23e-12
P	41	100	405200	405240	54429	54469	1.23e-12
F	41	100	88684	88724	83944	83984	1.23e-12
P	61	90.164	260470	260528	88549	88608	1.23e-12
P	60	90	247093	247151	102217	102275	1.23e-12
F	41	100	315907	315947	125276	125316	1.23e-12
P	61	90.164	260470	260528	171174	171233	1.23e-12
F	67	88.06	376868	376934	171534	171596	1.23e-12
P	41	100	359266	359306	253258	253298	1.23e-12
P	58	91.379	171177	171233	260470	260525	1.23e-12
P	58	91.379	88552	88608	260470	260525	1.23e-12
P	44	97.727	253258	253301	359263	359306	1.23e-12
P	50	94	47531	47579	12825	12874	4.44e-12
F	71	85.915	278388	278457	22428	22497	4.44e-12
P	43	97.674	210936	210978	65241	65283	4.44e-12
P	43	97.674	361642	361684	87794	87836	4.44e-12
F	52	92.308	282954	283005	92271	92322	4.44e-12
P	62	88.71	282997	283057	161008	161068	4.44e-12
P	55	90.909	248472	248526	177178	177232	4.44e-12
F	71	85.915	278388	278457	194544	194613	4.44e-12
P	55	90.909	381417	381471	248472	248526	4.44e-12
P	51	94.118	369107	369157	254091	254138	4.44e-12
F	39	100	371429	371467	1853	1891	1.60e-11
P	39	100	167174	167212	43032	43070	1.60e-11
P	39	100	316912	316950	69738	69776	1.60e-11
P	39	100	300572	300610	167174	167212	1.60e-11
F	39	100	333411	333449	167174	167212	1.60e-11
F	38	100	128963	129000	38179	38216	5.74e-11
F	38	100	128399	128436	38336	38373	5.74e-11
F	38	100	113225	113262	88688	88725	5.74e-11
F	41	97.561	272254	272294	88690	88730	5.74e-11
P	38	100	390158	390195	88690	88727	5.74e-11
P	85	83.529	177571	177655	906	979	2.07e-10
P	37	100	113227	113263	38335	38371	2.07e-10
P	40	97.5	88686	88725	38336	38375	2.07e-10
P	37	100	131856	131892	42927	42963	2.07e-10
F	68	85.294	270533	270600	50001	50066	2.07e-10
F	37	100	113225	113261	83948	83984	2.07e-10
F	51	92.157	201748	201798	88513	88560	2.07e-10
P	47	93.617	249413	249459	107372	107417	2.07e-10
P	37	100	300467	300503	131856	131892	2.07e-10
F	37	100	333518	333554	131856	131892	2.07e-10
F	37	100	137908	137944	137808	137844	2.07e-10
P	85	83.529	347366	347439	177571	177655	2.07e-10
F	85	83.529	286582	286655	177571	177655	2.07e-10
F	85	83.529	387865	387938	177571	177655	2.07e-10
P	53	90.566	372556	372608	210927	210978	2.07e-10
P	50	92	210930	210978	372556	372605	2.07e-10
F	36	100	390160	390195	38336	38371	7.43e-10
P	39	97.436	83946	83984	38337	38375	7.43e-10
P	488	69.877	403089	403565	53601	54077	7.43e-10
F	42	95.238	210970	211011	56772	56813	7.43e-10
F	55	89.091	372549	372603	65234	65287	7.43e-10
P	39	97.436	268280	268318	77407	77445	7.43e-10
F	36	100	258100	258135	81210	81245	7.43e-10
P	52	90.385	260614	260665	88437	88486	7.43e-10
P	36	100	128399	128434	88690	88725	7.43e-10
P	43	95.349	128399	128439	113220	113262	7.43e-10
P	36	100	390160	390195	113227	113262	7.43e-10
P	43	95.349	354704	354745	127871	127913	7.43e-10
P	36	100	113227	113262	128399	128434	7.43e-10
F	36	100	390160	390195	128399	128434	7.43e-10
F	39	97.436	225157	225195	168243	168281	7.43e-10
P	36	100	258101	258136	225158	225193	7.43e-10
P	480	69.792	53607	54077	403089	403559	7.43e-10
P	41	95.122	22964	23004	10800	10840	2.67e-09
P	50	90	246117	246166	22395	22444	2.67e-09
P	35	100	321268	321302	40074	40108	2.67e-09
P	38	97.368	202103	202140	76883	76920	2.67e-09
P	35	100	225159	225193	81211	81245	2.67e-09
P	35	100	390161	390195	83950	83984	2.67e-09
P	35	100	128400	128434	83950	83984	2.67e-09
F	41	95.122	398556	398596	88255	88295	2.67e-09
P	41	95.122	161854	161894	92136	92176	2.67e-09
P	38	97.368	92139	92176	161854	161891	2.67e-09
F	35	100	201826	201860	168884	168918	2.67e-09
P	50	90	246117	246166	194511	194560	2.67e-09
F	35	100	354710	354744	201825	201859	2.67e-09
P	66	84.848	278380	278443	251878	251943	2.67e-09
P	70	84.286	354206	354275	260999	261065	2.67e-09
P	38	97.368	321236	321273	268279	268316	2.67e-09
F	48	91.667	324052	324099	271594	271640	2.67e-09
P	38	97.368	390158	390195	272254	272291	2.67e-09
F	35	100	324065	324099	272255	272289	2.67e-09
P	35	100	321268	321302	297614	297648	2.67e-09
F	35	100	336373	336407	321268	321302	2.67e-09
F	41	95.122	268273	268313	10801	10840	9.61e-09
F	34	100	210886	210919	10807	10840	9.61e-09
P	40	95	116301	116340	24421	24460	9.61e-09
P	37	97.297	272253	272289	38336	38372	9.61e-09
P	34	100	227735	227768	40075	40108	9.61e-09
P	37	97.297	212336	212372	57911	57947	9.61e-09
P	37	97.297	70026	70062	63470	63506	9.61e-09
F	85	82.353	177571	177655	117199	117272	9.61e-09
F	40	95	126369	126408	126330	126369	9.61e-09
P	37	97.297	324065	324101	128397	128433	9.61e-09
P	37	97.297	272253	272289	128399	128435	9.61e-09
P	37	97.297	243865	243901	152276	152312	9.61e-09
F	34	100	354711	354744	168884	168917	9.61e-09
P	34	100	297615	297648	227735	227768	9.61e-09
F	34	100	336373	336406	227735	227768	9.61e-09
F	67	83.582	329032	329098	261582	261648	9.61e-09
F	41	95.122	272251	272291	271603	271642	9.61e-09
P	34	100	347677	347710	286254	286287	9.61e-09
F	34	100	286311	286344	286254	286287	9.61e-09
P	34	100	347734	347767	286311	286344	9.61e-09
F	34	100	347734	347767	347677	347710	9.61e-09
P	33	100	77412	77444	10808	10840	3.46e-08
P	64	84.375	399336	399398	44541	44603	3.46e-08
P	37	97.297	125273	125308	71053	71089	3.46e-08
P	33	100	315907	315939	71053	71085	3.46e-08
P	36	97.222	88542	88577	77064	77099	3.46e-08
P	33	100	210887	210919	77412	77444	3.46e-08
F	45	91.111	271598	271642	88683	88727	3.46e-08
F	36	97.222	381827	381862	88691	88726	3.46e-08
F	36	97.222	272254	272289	113227	113262	3.46e-08
F	39	94.872	324065	324103	113228	113266	3.46e-08
P	39	94.872	381823	381861	128399	128437	3.46e-08
F	51	88.235	177180	177230	128935	128985	3.46e-08
F	51	88.235	381419	381469	128935	128985	3.46e-08
P	58	86.207	405492	405548	133084	133140	3.46e-08
F	60	85	230830	230889	160980	161039	3.46e-08
P	33	100	354712	354744	168133	168165	3.46e-08
P	33	100	201827	201859	168133	168165	3.46e-08
P	33	100	168885	168917	168133	168165	3.46e-08
P	39	94.872	258101	258139	168241	168279	3.46e-08
P	52	88.462	260614	260665	201699	201748	3.46e-08
F	33	100	268281	268313	210887	210919	3.46e-08
F	36	97.222	318671	318706	222371	222406	3.46e-08
F	36	97.222	228275	228310	226336	226371	3.46e-08
P	36	97.222	168244	168279	258101	258136	3.46e-08
F	33	100	272255	272287	271949	271981	3.46e-08
F	33	100	324065	324097	271949	271981	3.46e-08
F	36	97.222	354709	354744	293415	293450	3.46e-08
P	64	84.375	399336	399398	302081	302143	3.46e-08
F	33	100	357529	357561	321239	321271	3.46e-08
F	64	84.375	399336	399398	331878	331940	3.46e-08
P	36	97.222	354709	354744	340571	340606	3.46e-08
P	36	97.222	390159	390194	381827	381862	3.46e-08
P	35	97.143	381827	381861	38336	38370	1.24e-07
P	35	97.143	324065	324099	38336	38370	1.24e-07
P	41	92.683	77353	77393	61502	61542	1.24e-07
F	61	85.246	70068	70127	70038	70096	1.24e-07
P	38	94.737	61505	61542	77353	77390	1.24e-07
P	35	97.143	168245	168279	81211	81245	1.24e-07
F	35	97.143	272254	272288	83950	83984	1.24e-07
F	57	85.965	216796	216851	88175	88231	1.24e-07
F	35	97.143	324065	324099	88691	88725	1.24e-07
F	52	88.462	381812	381861	113212	113262	1.24e-07
P	35	97.143	201825	201859	127872	127906	1.24e-07
F	47	89.362	363107	363153	199589	199635	1.24e-07
P	35	97.143	340571	340605	201825	201859	1.24e-07
F	35	97.143	293416	293450	201825	201859	1.24e-07
F	60	85	351565	351623	203245	203303	1.24e-07
P	35	97.143	320824	320858	318671	318705	1.24e-07
P	35	97.143	390160	390194	324065	324099	1.24e-07
F	38	94.737	361845	361882	360653	360690	1.24e-07
P	38	94.737	38336	38373	381824	381861	1.24e-07
P	38	94.737	357529	357565	10803	10840	4.47e-07
P	37	94.595	195080	195116	10804	10840	4.47e-07
P	75	81.333	381391	381463	40035	40107	4.47e-07
P	75	81.333	177152	177224	40035	40107	4.47e-07
P	34	97.059	77441	77474	40075	40108	4.47e-07
P	47	89.362	213429	213473	42927	42973	4.47e-07
F	38	94.737	357525	357561	77407	77444	4.47e-07
P	34	97.059	297615	297648	77441	77474	4.47e-07
F	34	97.059	336373	336406	77441	77474	4.47e-07
F	41	92.683	381827	381867	83951	83990	4.47e-07
F	34	97.059	324065	324098	83951	83984	4.47e-07
F	85	81.176	177571	177655	87638	87711	4.47e-07
F	41	92.683	128962	129000	125274	125314	4.47e-07
F	40	92.5	281574	281613	127707	127746	4.47e-07
P	34	97.059	168884	168917	127872	127905	4.47e-07
P	34	97.059	137052	137085	135705	135738	4.47e-07
P	34	97.059	293418	293451	168132	168165	4.47e-07
F	34	97.059	340570	340603	168132	168165	4.47e-07
P	34	97.059	340571	340604	168884	168917	4.47e-07
F	34	97.059	293417	293450	168884	168917	4.47e-07
P	37	94.595	248342	248378	177152	177188	4.47e-07
F	44	90.909	371432	371474	177210	177253	4.47e-07
P	34	97.059	10807	10840	195080	195113	4.47e-07
P	34	97.059	357529	357562	210886	210919	4.47e-07
P	47	89.362	300467	300513	213429	213473	4.47e-07
F	47	89.362	333508	333554	213429	213473	4.47e-07
P	37	94.595	381391	381427	248342	248378	4.47e-07
F	35	97.143	278448	278482	262566	262599	4.47e-07
P	37	94.595	390158	390194	271606	271642	4.47e-07
F	44	90.909	381449	381492	371432	371474	4.47e-07
F	83	79.518	404595	404677	403503	403583	4.47e-07
F	63	82.54	36287	36349	1989	2051	1.61e-06
P	33	96.97	321239	321271	10808	10840	1.61e-06
F	33	96.97	77412	77444	22964	22996	1.61e-06
P	33	96.97	268281	268313	22964	22996	1.61e-06
F	40	92.5	125275	125314	38179	38216	1.61e-06
P	33	96.97	271949	271981	38338	38370	1.61e-06
F	68	82.353	248342	248407	40042	40107	1.61e-06
F	68	82.353	248371	248436	40042	40107	1.61e-06
F	68	82.353	248400	248465	40042	40107	1.61e-06
F	68	82.353	248429	248494	40042	40107	1.61e-06
F	68	82.353	248458	248523	40042	40107	1.61e-06
P	37	94.595	87687	87723	41982	42017	1.61e-06
P	42	90.476	176099	176140	46512	46553	1.61e-06
P	49	87.755	88576	88623	57778	57826	1.61e-06
F	33	96.97	195080	195112	77412	77444	1.61e-06
F	33	96.97	271949	271981	83951	83983	1.61e-06
P	40	92.5	299522	299560	87684	87723	1.61e-06
F	40	92.5	334461	334499	87684	87723	1.61e-06
P	40	92.5	41982	42020	87684	87723	1.61e-06
P	43	90.698	347278	347320	87727	87767	1.61e-06
F	43	90.698	286701	286743	87727	87767	1.61e-06
F	33	96.97	271949	271981	88691	88723	1.61e-06
F	33	96.97	271949	271981	113228	113260	1.61e-06
P	50	88	260512	260558	116163	116212	1.61e-06
F	39	92.308	312596	312634	126569	126607	1.61e-06
P	40	92.5	293415	293454	127869	127907	1.61e-06
F	40	92.5	340567	340606	127869	127907	1.61e-06
F	33	96.97	168133	168165	127872	127904	1.61e-06
P	40	92.5	271606	271644	128394	128433	1.61e-06
P	33	96.97	271949	271981	128401	128433	1.61e-06
P	33	96.97	268281	268313	195080	195112	1.61e-06
P	33	96.97	321239	321271	210887	210919	1.61e-06
F	36	94.444	279554	279589	219220	219255	1.61e-06
P	40	92.5	357529	357567	268275	268313	1.61e-06
F	30	100	274675	274704	269309	269338	1.61e-06
F	33	96.97	271949	271981	271606	271638	1.61e-06
P	33	96.97	390162	390194	271949	271981	1.61e-06
F	36	94.444	381827	381862	272255	272290	1.61e-06
P	37	94.595	87687	87723	299522	299557	1.61e-06
F	33	96.97	320818	320850	316907	316939	1.61e-06
F	65	83.077	362420	362481	354207	354271	1.61e-06
F	54	85.185	362712	362765	354975	355028	1.61e-06
P	33	96.97	268281	268313	357529	357561	1.61e-06
F	65	83.077	213435	213494	1849	1913	5.78e-06
F	35	94.286	177210	177244	1856	1890	5.78e-06
F	35	94.286	381449	381483	1856	1890	5.78e-06
P	41	90.244	48554	48594	14238	14278	5.78e-06
F	39	92.308	315907	315945	38180	38216	5.78e-06
P	38	92.105	271606	271643	38333	38370	5.78e-06
P	33	96.97	316361	316392	40076	40108	5.78e-06
P	51	86.275	87797	87846	54119	54169	5.78e-06
F	38	92.105	88581	88618	61686	61723	5.78e-06
P	32	96.875	315561	315592	81207	81238	5.78e-06
F	41	90.244	271599	271639	83944	83984	5.78e-06
F	38	92.105	271603	271640	113225	113262	5.78e-06
F	39	92.308	315907	315945	128964	129000	5.78e-06
P	42	90.476	204973	205014	177616	177656	5.78e-06
F	35	94.286	357529	357563	195080	195114	5.78e-06
P	35	94.286	247761	247795	195253	195287	5.78e-06
F	38	92.105	220408	220445	210886	210923	5.78e-06
P	35	94.286	320824	320858	222371	222405	5.78e-06
P	42	90.476	268279	268320	227700	227740	5.78e-06
P	35	94.286	38336	38370	271606	271640	5.78e-06
F	35	94.286	381825	381859	271947	271981	5.78e-06
P	29	100	288336	288364	287102	287130	5.78e-06
F	29	100	345657	345685	287102	287130	5.78e-06
F	29	100	346891	346919	288336	288364	5.78e-06
P	33	96.97	316361	316392	297616	297648	5.78e-06
P	35	94.286	81207	81241	315558	315592	5.78e-06
F	33	96.97	336373	336405	316361	316392	5.78e-06
F	35	94.286	381827	381861	324065	324099	5.78e-06
P	29	100	346891	346919	345657	345685	5.78e-06
