# Supplementary material for: Assembly and analysis of the complete mitochondrial genome of Prunus davidiana (Rosaceae)
Source: Front Plant Sci. 2025 Mar 27;16:1558619. doi: 10.3389/fpls.2025.1558619 (PMC11983640; doi:10.3389/fpls.2025.1558619)
Supplement: Supplementary file 4 [file Table4.xls]

## Sheet: Table S4
Table S4. The nuclear-mitochondrial sequences in P. davidiana
query-mt	subject-nuclear	percentage of identical matches	length	Number of mismatches	Number of gap openings	Start of alignment in query	End of alignment in query	Start of alignment in subject	End of alignment in subject	Expect value	Gene
chr1	JACJUR010000009.1	99.906	24359	10	8	305751	330103	3194	27545	0	nad5(trans_splicing);cox1(partical:85.38%);trnM-CAT;ccmFc;rpl16-pseudo;trnS-TGA;ccmC;atp4;nad4L
chr1	JACJUR010000009.1	99.943	19266	4	2	92271	111529	49083	29818	0
chr1	JACJUR010000009.1	99.923	11748	5	4	55812	67556	67814	79560	0	nad1(trans_splicing);rps13;trnP-TGG;trnF-GAA;trnS-GCT
chr1	JACJUR010000009.1	99.876	7242	2	2	869	8103	60605	67846	0	nad6
chr1	JACJUR010000009.1	100	6449	0	0	387837	394285	60743	54295	0	atp6(partical:1.30%)
chr1	JACJUR010000009.1	99.81	5272	5	1	277739	283005	54303	49032	0	cob;rps14-pseudo;rpl5
chr1	JACJUR010000009.1	95.956	3190	16	105	302622	305750	1	3138	0	cox1(partical:8.60%);mttB
chr1	JACJUR010000009.1	99.801	1007	1	1	1	1007	29817	28812	0	nad6(partical:1.78%)
chr1	JACJUR010000009.1	97.075	718	20	1	330100	330817	27610	28326	0	cox1(partical:2.52%)
chr1	JACJUR010000009.1	97.075	718	20	1	45664	46381	28326	27610	0
chr1	JACJUR010000009.1	100	625	0	0	387351	387975	28326	28950	0	atp6(partical:58.54%)
chr1	JACJUR010000009.1	96.512	688	6	14	45082	45756	1	683	0
chr1	JACJUR010000009.1	96.512	688	6	14	330725	331399	683	1	0	cox1(partical:2.37%)
chr1	JACJUR010000009.1	98.913	368	4	0	254768	255135	25693	26060	0
chr1	JACJUR010000009.1	90.357	280	11	7	117874	118141	76884	76609	3.05e-93
chr1	JACJUR010000009.1	95.092	163	7	1	258225	258387	12750	12911	8.84e-64	rps3(partical:4.22%)
chr1	JACJUR010000009.1	97.727	132	3	0	286569	286700	60728	60597	1.93e-55
chr1	JACJUR010000009.1	97.727	132	3	0	347321	347452	60597	60728	1.93e-55
chr1	JACJUR010000009.1	98.387	124	2	0	347329	347452	28950	28827	1.16e-52
chr1	JACJUR010000009.1	98.387	124	2	0	286569	286692	28827	28950	1.16e-52
chr1	JACJUR010000009.1	100	93	0	0	303204	303296	28326	28234	9.16e-39
chr1	JACJUR010000009.1	97.917	96	2	0	117187	117282	28828	28923	4.26e-37
chr1	JACJUR010000009.1	97.917	96	2	0	117187	117282	60727	60632	4.26e-37
chr1	JACJUR010000009.1	96.739	92	2	1	79727	79817	65266	65175	1.19e-32
chr1	JACJUR010000009.1	97.701	87	2	0	41995	42081	1200	1286	4.29e-32
chr1	JACJUR010000009.1	97.701	87	2	0	334400	334486	1286	1200	4.29e-32
chr1	JACJUR010000009.1	97.701	87	2	0	299535	299621	1200	1286	4.29e-32
chr1	JACJUR010000009.1	92.233	103	4	4	171095	171194	69912	69811	7.18e-30
chr1	JACJUR010000009.1	91.346	104	7	1	393188	393289	15828	15931	2.58e-29
chr1	JACJUR010000009.1	91.346	104	7	1	318388	318491	55392	55291	2.58e-29	cox1(partical:0.36%)
chr1	JACJUR010000009.1	94.872	78	3	1	90904	90981	73097	73173	3.36e-23	nad1(trans_splicing)(partical:2.06%);matR(partical:0.86%)
chr1	JACJUR010000009.1	92.857	84	2	3	296002	296081	77314	77231	1.21e-22
chr1	JACJUR010000009.1	92.857	84	2	3	337940	338019	77231	77314	1.21e-22
chr1	JACJUR010000009.1	91.765	85	2	4	77072	77154	69811	69892	5.63e-21
chr1	JACJUR010000009.1	100	59	0	0	46378	46436	27545	27487	7.28e-20
chr1	JACJUR010000009.1	95.455	66	1	2	77411	77474	18678	18743	3.39e-18
chr1	JACJUR010000009.1	95.385	65	1	1	227706	227768	18679	18743	1.22e-17
chr1	JACJUR010000009.1	98.182	55	1	0	176156	176210	61391	61337	5.67e-16
chr1	JACJUR010000009.1	100	52	0	0	202048	202099	68868	68919	5.67e-16
chr1	JACJUR010000009.1	100	49	0	0	173782	173830	70274	70322	2.64e-14	nad2(trans_splicing)(partical:2.80%)
chr1	JACJUR010000009.1	96.296	54	2	0	50411	50464	74007	74060	9.49e-14	trnS-GCT(partical:83.08%)
chr1	JACJUR010000009.1	98	50	0	1	321251	321300	13782	13830	1.23e-12	cox1(partical:0.18%)
chr1	JACJUR010000009.1	97.959	49	0	1	227719	227767	13783	13830	4.41e-12
chr1	JACJUR010000009.1	97.826	46	1	0	304137	304182	26413	26368	5.71e-11	cox1(partical:0.16%);mttB(partical:2.39%)
chr1	JACJUR010000009.1	100	41	0	0	125276	125316	13345	13385	7.39e-10
chr1	JACJUR010000009.1	97.674	43	1	0	210936	210978	77286	77244	2.66e-09	nad4(partical:0.50%)
chr1	JACJUR010000009.1	100	39	0	0	69738	69776	14389	14351	9.55e-09
chr1	JACJUR010000009.1	100	39	0	0	371429	371467	61589	61627	9.55e-09
chr1	JACJUR010000009.1	100	38	0	0	88690	88727	58385	58422	3.44e-08	nad1(trans_splicing)(partical:1.00%)
chr1	JACJUR010000009.1	100	36	0	0	113227	113262	58385	58420	4.45e-07
chr1	JACJUR010000009.1	100	36	0	0	128399	128434	58420	58385	4.45e-07
chr1	JACJUR010000009.1	100	36	0	0	38336	38371	58420	58385	4.45e-07
chr1	JACJUR010000009.1	95.238	42	2	0	210970	211011	68774	68815	4.45e-07	nad4(partical:0.49%)
chr1	JACJUR010000009.1	97.368	38	1	0	268279	268316	18713	18676	1.6e-06
chr1	JACJUR010000009.1	100	35	0	0	272255	272289	21507	21541	1.6e-06
chr1	JACJUR010000009.1	97.368	38	1	0	272254	272291	58385	58422	1.6e-06
chr1	JACJUR010000009.1	100	35	0	0	83950	83984	58385	58419	1.6e-06
chr1	JACJUR010000009.1	97.297	37	1	0	128397	128433	21543	21507	5.75e-06
chr1	JACJUR010000009.1	97.297	37	1	0	70026	70062	75509	75473	5.75e-06
chr1	JACJUR010000058.1	99.921	24065	6	5	283081	307137	28257	4198	0	rps1;rps4;cox1(partical:13.47%);mttB;trnM-CAT
chr1	JACJUR010000058.1	99.944	21480	5	2	330725	352197	8035	29514	0	cox1(partical:3.84%);cox2;rps4;rps1
chr1	JACJUR010000058.1	99.878	5717	2	1	40045	45756	13751	8035	0
chr1	JACJUR010000058.1	98.329	4249	12	53	302902	307132	9	4216	0	cox1(partical:13.45%);mttB;trnM-CAT
chr1	JACJUR010000058.1	99.843	1276	2	0	352219	353494	29491	30766	0	nad7(partical:12.76%)
chr1	JACJUR010000058.1	98.232	396	2	5	45362	45756	9	400	0
chr1	JACJUR010000058.1	98.232	396	2	5	330725	331119	400	9	0	cox1(partical:1.38%)
chr1	JACJUR010000058.1	97.727	132	3	0	387852	387983	24769	24638	1.93e-55
chr1	JACJUR010000058.1	99.194	124	1	0	869	992	24646	24769	2.49e-54
chr1	JACJUR010000058.1	97.196	107	1	1	209962	210066	24637	24531	5.47e-41	nad4(partical:0.45%)
chr1	JACJUR010000058.1	97.917	96	2	0	117187	117282	24768	24673	4.26e-37
chr1	JACJUR010000058.1	97.753	89	2	0	299534	299622	7512	7424	3.32e-33
chr1	JACJUR010000058.1	97.753	89	2	0	334399	334487	7424	7512	3.32e-33
chr1	JACJUR010000058.1	97.753	89	2	0	41994	42082	7512	7424	3.32e-33
chr1	JACJUR010000058.1	97.753	89	2	0	303819	303907	11802	11714	3.32e-33	cox1(partical:0.31%)
chr1	JACJUR010000058.1	94.382	89	2	2	41994	42082	917	1002	4.32e-27
chr1	JACJUR010000058.1	94.382	89	2	2	334399	334487	1002	917	4.32e-27
chr1	JACJUR010000058.1	94.382	89	2	2	299534	299622	917	1002	4.32e-27
chr1	JACJUR010000058.1	92.857	84	2	3	65228	65311	15255	15334	1.21e-22
chr1	JACJUR010000058.1	97.826	46	1	0	328926	328971	1274	1229	5.71e-11	cox1(partical:0.16%);nad4L(partical:6.60%)
chr1	JACJUR010000058.1	97.826	46	1	0	328926	328971	7149	7194	5.71e-11	cox1(partical:0.16%);nad4L(partical:6.60%)
chr1	JACJUR010000058.1	100	43	0	0	210936	210978	15310	15268	5.71e-11	nad4(partical:0.50%)
chr1	JACJUR010000058.1	100	39	0	0	167174	167212	10726	10764	9.55e-09
chr1	JACJUR010000058.1	100	37	0	0	131856	131892	10833	10869	1.24e-07
chr1	JACJUR010000058.1	100	35	0	0	321268	321302	13688	13722	1.6e-06	cox1(partical:0.12%)
chr1	JACJUR010000058.1	100	34	0	0	227735	227768	13688	13721	5.75e-06
chr1	JACJUR010000058.1	100	34	0	0	286254	286287	25027	24994	5.75e-06	rps1(partical:5.30%)
chr1	JACJUR010000058.1	100	34	0	0	347734	347767	24994	25027	5.75e-06	rps1(partical:5.30%)
chr1	JACJUR010000058.1	100	34	0	0	286311	286344	25084	25051	5.75e-06	rps1(partical:5.30%)
chr1	JACJUR010000058.1	100	34	0	0	347677	347710	25051	25084	5.75e-06	rps1(partical:5.30%)
chr1	JACJUR010000030.1	99.961	18119	3	3	253814	271928	1	18119	0	rpl10(partical:37.31%);sdh4;cox3;atp8;rps3
chr1	JACJUR010000030.1	98.913	368	4	0	328251	328618	955	1322	0	cox1(partical:1.29%);atp4(partical:36.85%)
chr1	JACJUR010000030.1	95.092	163	7	1	315312	315473	4413	4575	8.84e-64	cox1(partical:0.57%);rpl16-pseudo(partical:16.96%)
chr1	JACJUR010000030.1	94.828	116	6	0	74931	75046	8698	8583	1.52e-41	rrn18(partical:3.97%)
chr1	JACJUR010000030.1	95.238	105	3	2	398808	398912	3545	3647	1.53e-36
chr1	JACJUR010000030.1	98.75	80	1	0	369417	369496	256	177	7.18e-30
chr1	JACJUR010000030.1	96.774	62	2	0	362420	362481	7254	7193	3.39e-18	nad5(trans_splicing)(partical:2.70%)
chr1	JACJUR010000030.1	92.424	66	5	0	399336	399401	3576	3641	2.04e-15
chr1	JACJUR010000030.1	98.039	51	1	0	172329	172379	2874	2924	9.49e-14
chr1	JACJUR010000030.1	91.379	58	2	2	171177	171233	6715	6660	7.39e-10
chr1	JACJUR010000030.1	91.379	58	2	2	88552	88608	6715	6660	7.39e-10	nad1(trans_splicing)(partical:1.51%)
chr1	JACJUR010000030.1	94.118	51	0	2	369107	369157	325	278	2.66e-09
chr1	JACJUR010000030.1	100	36	0	0	81210	81245	4288	4323	4.45e-07
chr1	JACJUR010000030.1	100	36	0	0	225158	225193	4324	4289	4.45e-07
chr1	JACJUR010000030.1	97.436	39	1	0	77407	77445	14509	14471	4.45e-07
chr1	JACJUR010000030.1	97.368	38	1	0	321236	321273	14507	14470	1.6e-06	cox1(partical:0.13%)
chr1	JACJUR010000030.1	95.122	41	1	1	10801	10840	14464	14504	5.75e-06
chr1	CM035336.1	99.909	6620	3	2	366373	372991	5811941	5818558	0	trnK-TTT;ccmB
chr1	CM035336.1	100	436	0	0	102447	102882	7989421	7989856	0
chr1	CM035336.1	99.764	424	1	0	258122	258545	16611451	16611028	0	rps3(partical:8.86%)
chr1	CM035336.1	99.722	360	1	0	359896	360255	5022989	5023348	0	atp1(partical:23.62%)
chr1	CM035336.1	100	329	0	0	10668	10996	16611732	16612060	5.89e-170
chr1	CM035336.1	88.743	382	40	3	392313	392692	8648307	8648687	1.35e-126
chr1	CM035336.1	92.276	246	2	1	260721	260949	22398337	22398582	3.97e-87	rps3(partical:6.72%)
chr1	CM035336.1	99.441	179	1	0	57938	58116	3116649	3116471	6.64e-85	nad1(trans_splicing)(partical:2.79%)
chr1	CM035336.1	100	149	0	0	265495	265643	7989273	7989421	6.78e-70
chr1	CM035336.1	96.429	168	4	1	184636	184801	19312321	19312154	6.78e-70
chr1	CM035336.1	100	147	0	0	13235	13381	19311819	19311965	8.78e-69
chr1	CM035336.1	100	147	0	0	23266	23412	27585871	27585725	8.78e-69
chr1	CM035336.1	95.062	162	8	0	214317	214478	15771640	15771479	8.84e-64	nad4(partical:1.88%)
chr1	CM035336.1	95.092	163	7	1	315312	315473	16611348	16611186	8.84e-64	cox1(partical:0.57%);rpl16-pseudo(partical:16.96%)
chr1	CM035336.1	90.104	192	18	1	392104	392294	8648129	8648320	1.48e-61
chr1	CM035336.1	100	131	0	0	76645	76775	27585403	27585533	6.88e-60	rrn18(partical:7.03%)
chr1	CM035336.1	97.101	138	4	0	1147	1284	27585671	27585534	4.14e-57	nad6(partical:22.33%)
chr1	CM035336.1	99.2	125	1	0	286707	286831	19311716	19311592	6.93e-55
chr1	CM035336.1	99.2	125	1	0	347190	347314	19311592	19311716	6.93e-55
chr1	CM035336.1	87.778	180	18	3	391772	391949	8647365	8647542	2.51e-49
chr1	CM035336.1	95.385	130	6	0	95736	95865	19311965	19312094	2.51e-49
chr1	CM035336.1	95.902	122	4	1	279664	279785	7027048	7027168	5.43e-46	cob(partical:1.69%)
chr1	CM035336.1	99.057	106	1	0	206834	206939	10055144	10055249	2.53e-44
chr1	CM035336.1	95.69	116	5	0	23530	23645	5254427	5254542	3.27e-43
chr1	CM035336.1	99.01	101	1	0	213556	213656	19311718	19311818	1.52e-41	nad4(partical:1.17%)
chr1	CM035336.1	90	140	13	1	354085	354224	9088879	9089017	5.47e-41	nad7(partical:2.22%)
chr1	CM035336.1	98.99	99	1	0	55066	55164	19312321	19312419	1.97e-40
chr1	CM035336.1	97.17	106	1	1	185702	185805	27585289	27585394	1.97e-40
chr1	CM035336.1	96.262	107	4	0	265338	265444	20296131	20296237	7.08e-40
chr1	CM035336.1	98.969	97	1	0	131769	131865	2211547	2211643	2.55e-39
chr1	CM035336.1	96.226	106	4	0	243250	243355	5254647	5254542	2.55e-39
chr1	CM035336.1	97.03	101	1	1	209968	210066	19311716	19311616	1.18e-37	nad4(partical:0.45%)
chr1	CM035336.1	90.551	127	11	1	306823	306949	19470131	19470256	4.26e-37	cox1(partical:0.45%);trnM-CAT(partical:58.44%)
chr1	CM035336.1	100	90	0	0	364684	364773	20855605	20855694	4.26e-37
chr1	CM035336.1	98.889	90	1	0	227744	227833	17924003	17924092	1.98e-35
chr1	CM035336.1	95.96	99	3	1	132543	132641	9655703	9655800	7.13e-35
chr1	CM035336.1	96.842	95	3	0	347923	348017	27585965	27585871	7.13e-35	rps1(partical:14.80%)
chr1	CM035336.1	96.842	95	3	0	286004	286098	27585871	27585965	7.13e-35	rps1(partical:14.80%)
chr1	CM035336.1	100	85	0	0	80409	80493	3156258	3156342	2.56e-34
chr1	CM035336.1	90.756	119	6	2	201842	201955	16868086	16868204	3.32e-33
chr1	CM035336.1	90.435	115	9	2	255529	255643	52930	53042	4.29e-32	sdh4(partical:1.03%);cox3(partical:14.41%)
chr1	CM035336.1	100	79	0	0	279017	279095	19429920	19429842	5.55e-31
chr1	CM035336.1	98.78	82	0	1	245460	245540	3156420	3156339	2e-30
chr1	CM035336.1	98.75	80	1	0	253990	254069	5815062	5814983	7.18e-30
chr1	CM035336.1	97.436	78	2	0	306521	306598	16585091	16585014	4.32e-27	cox1(partical:0.27%)
chr1	CM035336.1	98.684	76	0	1	63200	63275	25594652	25594726	4.32e-27
chr1	CM035336.1	98.667	75	0	1	301411	301484	3533266	3533192	1.55e-26
chr1	CM035336.1	98.667	75	0	1	332537	332610	3533192	3533266	1.55e-26
chr1	CM035336.1	98.667	75	0	1	43871	43944	3533266	3533192	1.55e-26
chr1	CM035336.1	94.253	87	4	1	95983	96069	13488628	13488713	1.55e-26
chr1	CM035336.1	98.649	74	1	0	13835	13908	19312165	19312092	1.55e-26
chr1	CM035336.1	92.135	89	7	0	76206	76294	20296808	20296720	7.23e-25	rrn18(partical:4.78%)
chr1	CM035336.1	92.135	89	6	1	315383	315471	5227411	5227498	2.6e-24	cox1(partical:0.31%);rpl16-pseudo(partical:2.96%)
chr1	CM035336.1	95.946	74	3	0	191668	191741	4114656	4114583	3.36e-23	rrn26(partical:2.34%)
chr1	CM035336.1	95.946	74	3	0	19552	19625	4114656	4114583	3.36e-23	rrn26(partical:2.34%)
chr1	CM035336.1	96	75	2	1	227960	228033	8759791	8759717	3.36e-23
chr1	CM035336.1	100	65	0	0	161344	161408	11344585	11344521	3.36e-23
chr1	CM035336.1	93.671	79	5	0	38237	38315	13916511	13916589	1.21e-22
chr1	CM035336.1	93.671	79	5	0	38237	38315	17433859	17433781	1.21e-22
chr1	CM035336.1	95.652	69	3	0	54918	54986	6936519	6936451	2.02e-20
chr1	CM035336.1	90.476	84	8	0	294657	294740	20296716	20296633	2.02e-20
chr1	CM035336.1	90.476	84	8	0	339281	339364	20296633	20296716	2.02e-20
chr1	CM035336.1	100	59	0	0	84469	84527	18892032	18892090	7.28e-20
chr1	CM035336.1	95.455	66	3	0	151251	151316	7145776	7145711	9.42e-19
chr1	CM035336.1	98.305	59	1	0	35545	35603	39170	39112	3.39e-18	nad2(trans_splicing)(partical:1.24%)
chr1	CM035336.1	90.244	82	4	2	199654	199735	16868103	16868026	3.39e-18
chr1	CM035336.1	95.385	65	2	1	124912	124976	2999629	2999566	1.22e-17
chr1	CM035336.1	95.312	64	3	0	8727	8790	19164678	19164615	1.22e-17
chr1	CM035336.1	93.939	66	4	0	163011	163076	18891966	18892031	4.38e-17
chr1	CM035336.1	100	51	0	0	125758	125808	27585675	27585725	2.04e-15
chr1	CM035336.1	91.045	67	6	0	374197	374263	26966022	26965956	2.64e-14
chr1	CM035336.1	97.917	48	1	0	202197	202244	3639417	3639370	4.41e-12
chr1	CM035336.1	96	50	2	0	264626	264675	22683053	22683004	1.59e-11
chr1	CM035336.1	100	43	0	0	90745	90787	16585211	16585169	5.71e-11	nad1(trans_splicing)(partical:1.14%);matR(partical:2.18%)
chr1	CM035336.1	92.453	53	4	0	61593	61645	6020743	6020795	7.39e-10	trnF-GAA(partical:29.73%)
chr1	CM035336.1	94.118	51	0	2	254091	254138	5814723	5814673	2.66e-09
chr1	CM035336.1	100	39	0	0	1853	1891	5816995	5817033	9.55e-09
chr1	CM035336.1	95.556	45	2	0	76972	77016	26966183	26966139	9.55e-09
chr1	CM035336.1	97.619	42	1	0	194882	194923	28056830	28056789	9.55e-09
chr1	CM035336.1	97.619	42	1	0	22766	22807	28056830	28056789	9.55e-09
chr1	CM035336.1	95.455	44	1	1	163390	163432	20867819	20867862	1.24e-07
chr1	CM035336.1	100	36	0	0	384942	384977	26706413	26706378	4.45e-07
chr1	CM035336.1	95.122	41	2	0	22964	23004	16611904	16611864	1.6e-06
chr1	CM035336.1	95.122	41	1	1	268273	268313	16611865	16611904	5.75e-06
chr1	CM035336.1	100	34	0	0	210886	210919	16611871	16611904	5.75e-06	nad4(partical:0.40%)
chr1	CM035336.1	93.182	44	2	1	163390	163432	20814482	20814525	5.75e-06
chr1	JACJUR010000017.1	100	5282	0	0	374693	379974	26056	20775	0	trnS-GCT;trnN-ATT
chr1	JACJUR010000017.1	99.933	4463	2	1	51127	55588	1	4463	0
chr1	JACJUR010000017.1	98.817	3296	19	5	401942	405229	18038	14755	0	trnD-GTC
chr1	JACJUR010000017.1	99.788	2827	6	0	236957	239783	12470	9644	0
chr1	JACJUR010000017.1	98.98	1961	20	0	405640	407600	14778	12818	0
chr1	JACJUR010000017.1	98.357	1948	27	5	234433	236376	9352	7406	0
chr1	JACJUR010000017.1	99.261	1758	11	1	397112	398869	4449	6204	0	rps7
chr1	JACJUR010000017.1	99.872	1560	2	0	400395	401954	18177	19736	0
chr1	JACJUR010000017.1	99.832	596	1	0	236377	236972	6811	7406	0
chr1	JACJUR010000017.1	99.614	518	2	0	379964	380481	6246	6763	0
chr1	JACJUR010000017.1	96.359	357	11	2	236021	236376	12822	12467	2.76e-163
chr1	JACJUR010000017.1	94.565	92	5	0	358974	359065	15941	16032	7.18e-30	nad7(partical:0.36%)
chr1	JACJUR010000017.1	100	41	0	0	405200	405240	3343	3303	7.39e-10
chr1	JACJUR010000017.1	88.06	67	4	1	171534	171596	23881	23815	7.39e-10
chr1	JACJUR010000017.1	100	34	0	0	398827	398860	6197	6164	5.75e-06
chr1	JACJUR010000017.1	100	34	0	0	257376	257409	6197	6164	5.75e-06
chr1	JACJUR010000022.1	96.401	4196	82	28	374597	378764	134789	130635	0	trnS-GCT;trnN-ATT
chr1	JACJUR010000022.1	99.7	1666	4	1	10889	12554	144930	146594	0
chr1	JACJUR010000022.1	98.942	567	6	0	10330	10896	137120	137686	0
chr1	JACJUR010000022.1	93.161	658	45	0	56981	57638	135494	134837	0
chr1	JACJUR010000022.1	100	378	0	0	136010	136387	135901	135524	0
chr1	JACJUR010000022.1	95.098	306	12	2	318152	318455	130264	129960	4.82e-131	cox1(partical:1.07%)
chr1	JACJUR010000022.1	98.842	259	3	0	10012	10270	136864	137122	4.85e-126
chr1	JACJUR010000022.1	89.005	191	11	3	367720	367910	146726	146906	1.93e-55
chr1	JACJUR010000022.1	96.97	66	1	1	128850	128915	147654	147718	7.28e-20
chr1	JACJUR010000022.1	93.151	73	3	1	128995	129065	147611	147539	9.42e-19
chr1	JACJUR010000022.1	95.918	49	2	0	128761	128809	146996	146948	5.71e-11
chr1	JACJUR010000022.1	95.122	41	2	0	22964	23004	137630	137590	1.6e-06
chr1	JACJUR010000022.1	95.122	41	1	1	268273	268313	137591	137630	5.75e-06
chr1	JACJUR010000022.1	100	34	0	0	210886	210919	137597	137630	5.75e-06	nad4(partical:0.40%)
chr1	CM035339.1	95.693	4202	128	20	374597	378764	4050327	4054509	0	trnS-GCT;trnN-ATT
chr1	CM035339.1	97.729	1673	21	15	10889	12554	4039691	4038029	0
chr1	CM035339.1	100	767	0	0	84500	85266	228092	227326	0
chr1	CM035339.1	99.296	568	0	1	242866	243433	214487	215050	0
chr1	CM035339.1	98.765	567	7	0	10330	10896	4047996	4047430	0
chr1	CM035339.1	93.313	658	44	0	56981	57638	4049622	4050279	0
chr1	CM035339.1	93.04	546	26	3	367917	368456	22112825	22112286	0	trnK-TTT
chr1	CM035339.1	100	380	0	0	83492	83871	229787	229408	0
chr1	CM035339.1	100	378	0	0	136010	136387	4049215	4049592	0
chr1	CM035339.1	98.714	311	4	0	175552	175862	4756085	4755775	2.8e-153	sdh3(partical:33.02%)
chr1	CM035339.1	100	290	0	0	83866	84155	228379	228090	2.82e-148
chr1	CM035339.1	95.098	306	12	2	318152	318455	4054880	4055184	4.82e-131	cox1(partical:1.07%)
chr1	CM035339.1	99.614	259	1	0	10012	10270	4048252	4047994	2.24e-129
chr1	CM035339.1	95.593	295	12	1	167446	167740	11056903	11057196	8.06e-129
chr1	CM035339.1	99.611	257	1	0	83230	83486	231909	231653	2.9e-128
chr1	CM035339.1	99.606	254	1	0	325269	325522	8192005	8191752	1.35e-126	cox1(partical:0.89%);ccmC(partical:24.17%)
chr1	CM035339.1	96.667	240	7	1	97862	98100	11056656	11056895	1.39e-106
chr1	CM035339.1	100	200	0	0	195985	196184	4756084	4756283	3.03e-98
chr1	CM035339.1	97.209	215	6	0	173391	173605	11963743	11963957	1.41e-96	nad2(trans_splicing)(partical:12.31%)
chr1	CM035339.1	100	171	0	0	198230	198400	5962355	5962525	4e-82	ccmFn(partical:9.88%)
chr1	CM035339.1	97.191	178	4	1	173119	173295	11963958	11964135	4.03e-77
chr1	CM035339.1	91.905	210	17	0	256486	256695	19007832	19008041	1.87e-75
chr1	CM035339.1	99.32	147	1	0	184144	184290	7375897	7376043	4.08e-67
chr1	CM035339.1	100	144	0	0	58293	58436	9213826	9213969	4.08e-67	nad1(trans_splicing)(partical:8.37%)
chr1	CM035339.1	91.579	190	16	0	123867	124056	7884366	7884555	5.28e-66
chr1	CM035339.1	99.296	142	1	0	383158	383299	6548587	6548728	2.46e-64
chr1	CM035339.1	91.848	184	13	2	173368	173550	11586565	11586747	8.84e-64	nad2(trans_splicing)(partical:10.02%)
chr1	CM035339.1	90.96	177	16	0	310739	310915	3746838	3746662	8.9e-59	cox1(partical:0.62%);ccmFc(partical:7.77%)
chr1	CM035339.1	89.005	191	11	3	367720	367910	4037897	4037717	1.93e-55
chr1	CM035339.1	93.377	151	10	0	123990	124140	10303421	10303571	2.49e-54
chr1	CM035339.1	99.18	122	1	0	249547	249668	17795349	17795470	3.22e-53
chr1	CM035339.1	96.183	131	5	0	205408	205538	17419689	17419559	1.5e-51
chr1	CM035339.1	93.333	135	9	0	322990	323124	15793191	15793057	4.2e-47	cox1(partical:0.47%)
chr1	CM035339.1	99.048	105	1	0	394665	394769	8856628	8856524	9.09e-44
chr1	CM035339.1	94.167	120	7	0	210002	210121	11826111	11826230	4.23e-42	nad4(partical:1.09%)
chr1	CM035339.1	91.304	138	3	6	392313	392450	3406882	3406754	5.47e-41
chr1	CM035339.1	100	97	0	0	206957	207053	12496173	12496077	5.47e-41
chr1	CM035339.1	96.33	109	4	0	54462	54570	17164291	17164183	5.47e-41
chr1	CM035339.1	94.737	114	6	0	201842	201955	365627	365514	1.97e-40
chr1	CM035339.1	82.564	195	26	6	352667	352860	18715661	18715474	1.53e-36	nad7(partical:2.71%)
chr1	CM035339.1	100	86	0	0	338685	338770	17028644	17028559	7.13e-35
chr1	CM035339.1	100	86	0	0	295251	295336	17028559	17028644	7.13e-35
chr1	CM035339.1	96.842	95	3	0	292198	292292	22112186	22112092	7.13e-35
chr1	CM035339.1	96.842	95	3	0	341729	341823	22112092	22112186	7.13e-35
chr1	CM035339.1	93.878	98	5	1	68573	68670	7220292	7220388	5.55e-31
chr1	CM035339.1	100	76	0	0	186090	186165	17028643	17028718	2.58e-29
chr1	CM035339.1	97.561	82	1	1	49561	49642	3679177	3679097	9.29e-29
chr1	CM035339.1	94.444	90	5	0	76429	76518	9596215	9596126	9.29e-29	rrn18(partical:4.83%)
chr1	CM035339.1	96.429	84	3	0	363690	363773	14599010	14599093	9.29e-29	nad5(trans_splicing)(partical:3.66%)
chr1	CM035339.1	97.5	80	2	0	115513	115592	8989231	8989152	3.34e-28	trnW-CCA(partical:71.62%)
chr1	CM035339.1	90.196	102	10	0	174967	175068	4825282	4825181	4.32e-27	nad2(trans_splicing)(partical:5.84%)
chr1	CM035339.1	98.667	75	1	0	52007	52081	8347957	8348031	4.32e-27
chr1	CM035339.1	95.181	83	4	0	140277	140359	11826279	11826361	1.55e-26
chr1	CM035339.1	97.368	76	2	0	326239	326314	9381209	9381284	5.59e-26	cox1(partical:0.27%)
chr1	CM035339.1	96.203	79	3	0	193740	193818	11825771	11825693	5.59e-26	rrn26(partical:2.50%)
chr1	CM035339.1	96.203	79	3	0	21624	21702	11825771	11825693	5.59e-26	rrn26(partical:2.50%)
chr1	CM035339.1	100	69	0	0	49566	49634	13159268	13159336	2.01e-25
chr1	CM035339.1	94.937	79	3	1	129833	129911	1770299	1770376	9.35e-24
chr1	CM035339.1	92.857	84	4	2	260626	260707	17028365	17028448	3.36e-23	rps3(partical:2.40%)
chr1	CM035339.1	98.485	66	1	0	65788	65853	98800	98865	4.35e-22
chr1	CM035339.1	100	63	0	0	82418	82480	3406692	3406630	4.35e-22
chr1	CM035339.1	95.833	72	3	0	201894	201965	12958982	12959053	4.35e-22
chr1	CM035339.1	98.485	66	1	0	65788	65853	22489641	22489706	4.35e-22
chr1	CM035339.1	97.059	68	2	0	223650	223717	243213	243146	1.57e-21
chr1	CM035339.1	100	62	0	0	372915	372976	2250576	2250637	1.57e-21
chr1	CM035339.1	95.775	71	3	0	60822	60892	5877827	5877897	1.57e-21	rps13(partical:20.23%)
chr1	CM035339.1	93.506	77	3	1	128992	129066	4037010	4037086	5.63e-21
chr1	CM035339.1	92.5	80	5	1	37901	37980	6654947	6655025	5.63e-21
chr1	CM035339.1	97.015	67	2	0	176129	176195	11964202	11964136	5.63e-21
chr1	CM035339.1	96.97	66	1	1	128850	128915	4036970	4036906	7.28e-20
chr1	CM035339.1	88.542	96	3	1	38246	38341	11162265	11162352	7.28e-20
chr1	CM035339.1	90.476	84	4	3	199654	199737	365610	365689	2.62e-19
chr1	CM035339.1	93.056	72	4	1	79517	79587	9253695	9253624	3.39e-18
chr1	CM035339.1	98.182	55	1	0	379107	379161	2261746	2261692	5.67e-16
chr1	CM035339.1	96.61	59	1	1	237642	237700	22047311	22047368	5.67e-16
chr1	CM035339.1	87.805	82	9	1	328267	328348	9596338	9596418	2.04e-15	cox1(partical:0.29%);atp4(partical:13.74%)
chr1	CM035339.1	100	50	0	0	379372	379421	10615864	10615815	7.33e-15
chr1	CM035339.1	96.429	56	2	0	76038	76093	14570654	14570709	7.33e-15	rrn18(partical:3.01%)
chr1	CM035339.1	98	50	1	0	224144	224193	2383931	2383980	3.41e-13
chr1	CM035339.1	98	50	1	0	379372	379421	10972340	10972291	3.41e-13
chr1	CM035339.1	92.063	63	4	1	218597	218659	17086754	17086815	3.41e-13	nad4(partical:0.38%)
chr1	CM035339.1	100	45	0	0	357941	357985	20515419	20515463	4.41e-12	nad7(partical:0.71%)
chr1	CM035339.1	80.992	121	8	5	47642	47762	5626381	5626486	1.59e-11
chr1	CM035339.1	94.231	52	3	0	128758	128809	4037624	4037675	5.71e-11
chr1	CM035339.1	100	43	0	0	292610	292652	17028560	17028518	5.71e-11
chr1	CM035339.1	100	43	0	0	341369	341411	17028518	17028560	5.71e-11
chr1	CM035339.1	95.745	47	2	0	22970	23016	63704	63658	7.39e-10
chr1	CM035339.1	100	41	0	0	88684	88724	228301	228261	7.39e-10	nad1(trans_splicing)(partical:1.08%)
chr1	CM035339.1	95.652	46	2	0	22970	23015	22454575	22454530	2.66e-09
chr1	CM035339.1	95.455	44	2	0	163545	163588	243104	243147	3.44e-08
chr1	CM035339.1	93.617	47	3	0	318151	318197	9596463	9596417	3.44e-08	cox1(partical:0.16%)
chr1	CM035339.1	97.561	41	1	0	6205	6245	13762733	13762693	3.44e-08
chr1	CM035339.1	95.455	44	2	0	127302	127345	21129806	21129849	3.44e-08
chr1	CM035339.1	100	37	0	0	113225	113261	228297	228261	1.24e-07
chr1	CM035339.1	97.5	40	1	0	1616	1655	11964136	11964175	1.24e-07
chr1	CM035339.1	97.436	39	1	0	38337	38375	228261	228299	4.45e-07
chr1	CM035339.1	100	35	0	0	128400	128434	228261	228295	1.6e-06
chr1	CM035339.1	100	35	0	0	390161	390195	228261	228295	1.6e-06
chr1	CM035339.1	95.122	41	2	0	22964	23004	4047486	4047526	1.6e-06
chr1	CM035339.1	95.122	41	1	1	268273	268313	4047525	4047486	5.75e-06
chr1	CM035339.1	100	34	0	0	210886	210919	4047519	4047486	5.75e-06	nad4(partical:0.40%)
chr1	CM035339.1	100	34	0	0	41364	41397	21129737	21129770	5.75e-06
chr1	CM035339.1	100	34	0	0	335084	335117	21129770	21129737	5.75e-06
chr1	CM035339.1	100	34	0	0	298904	298937	21129737	21129770	5.75e-06
chr1	CM035333.1	93.164	3496	153	39	322773	326262	29693902	29690487	0	cox1(partical:12.24%);ccmC
chr1	CM035333.1	95.575	2079	63	4	320601	322679	29695953	29693904	0	cox1(partical:7.29%)
chr1	CM035333.1	99.271	1234	6	3	68865	70096	27279921	27281153	0
chr1	CM035333.1	100	1019	0	0	70068	71086	27281094	27282112	0
chr1	CM035333.1	100	759	0	0	122940	123698	29498679	29497921	0
chr1	CM035333.1	98.163	490	8	1	401465	401954	27278154	27278642	0
chr1	CM035333.1	100	435	0	0	119294	119728	27282554	27282120	0
chr1	CM035333.1	96.087	460	16	2	242017	242476	715614	716071	0
chr1	CM035333.1	100	376	0	0	143793	144168	27277778	27278153	0
chr1	CM035333.1	96.011	376	4	1	305453	305817	23624822	23625197	9.86e-168	cox1(partical:1.28%)
chr1	CM035333.1	99.373	319	2	0	324187	324505	11301100	11301418	4.62e-161	cox1(partical:1.12%)
chr1	CM035333.1	99.682	314	0	1	49823	50136	29497922	29497610	2.15e-159
chr1	CM035333.1	95.48	354	16	0	146049	146402	27350631	27350278	3.6e-157
chr1	CM035333.1	100	305	0	0	10144	10448	45713181	45712877	1.29e-156
chr1	CM035333.1	100	284	0	0	31327	31610	36831733	36831450	6.1e-145	nad2(trans_splicing)(partical:5.97%)
chr1	CM035333.1	97.647	255	6	0	46435	46689	29690372	29690118	8.18e-119	nad3(partical:33.61%)
chr1	CM035333.1	98.75	240	2	1	379735	379974	27279920	27279682	6.37e-115
chr1	CM035333.1	97.925	241	5	0	382793	383033	25557175	25556935	1.07e-112
chr1	CM035333.1	99.119	227	1	1	69097	69323	3456025	3455800	2.31e-109
chr1	CM035333.1	99.095	221	1	1	382503	382722	41658719	41658939	4.99e-106
chr1	CM035333.1	100	192	0	0	25822	26013	42218190	42218381	8.47e-94
chr1	CM035333.1	98.5	200	3	0	46966	47165	29690104	29689905	3.05e-93	rps12(partical:50.53%)
chr1	CM035333.1	92.544	228	16	1	289477	289703	2052074	2051847	6.64e-85
chr1	CM035333.1	92.544	228	16	1	344318	344544	2051847	2052074	6.64e-85
chr1	CM035333.1	92.511	227	14	2	162362	162587	6649450	6649674	8.59e-84
chr1	CM035333.1	98.343	181	3	0	264210	264390	24090129	24089949	1.11e-82
chr1	CM035333.1	98.876	178	2	0	149421	149598	26893451	26893274	1.11e-82
chr1	CM035333.1	92.823	209	15	0	183	391	11475144	11474936	3.11e-78
chr1	CM035333.1	92.788	208	5	1	391560	391767	11301504	11301701	6.74e-75
chr1	CM035333.1	98.182	165	1	1	322432	322596	16809251	16809413	3.13e-73	cox1(partical:0.58%)
chr1	CM035333.1	97.561	164	4	0	106534	106697	11301101	11300938	1.46e-71
chr1	CM035333.1	100	152	0	0	167852	168003	27618134	27617983	1.46e-71
chr1	CM035333.1	92.746	193	11	2	315651	315840	14392007	14391815	6.78e-70	cox1(partical:0.67%)
chr1	CM035333.1	98.701	154	2	0	51166	51319	10905424	10905271	2.44e-69
chr1	CM035333.1	96.875	160	3	2	220448	220606	27625090	27625248	4.08e-67
chr1	CM035333.1	96.319	163	5	1	275133	275295	29683567	29683728	4.08e-67
chr1	CM035333.1	94.611	167	9	0	400055	400221	6649850	6649684	6.83e-65
chr1	CM035333.1	91.892	185	15	0	300801	300985	26893745	26893561	6.83e-65
chr1	CM035333.1	91.892	185	15	0	333036	333220	26893561	26893745	6.83e-65
chr1	CM035333.1	91.892	185	15	0	43261	43445	26893745	26893561	6.83e-65
chr1	CM035333.1	93.529	170	11	0	52250	52419	14967252	14967421	3.18e-63
chr1	CM035333.1	97.297	148	4	0	145905	146052	27355911	27355764	1.14e-62
chr1	CM035333.1	95.541	157	7	0	397895	398051	42132088	42132244	1.14e-62	rps7(partical:12.98%)
chr1	CM035333.1	90.71	183	17	0	200647	200829	26997218	26997400	1.91e-60
chr1	CM035333.1	97.857	140	2	1	224370	224509	14595687	14595825	2.48e-59
chr1	CM035333.1	98.473	131	2	0	400779	400909	42132986	42132856	1.49e-56
chr1	CM035333.1	100	124	0	0	363591	363714	34696940	34697063	5.36e-56	nad5(trans_splicing)(partical:5.41%)
chr1	CM035333.1	98.45	129	2	0	39144	39272	33096323	33096195	1.93e-55
chr1	CM035333.1	93.919	148	9	0	45128	45275	9367304	9367451	2.49e-54
chr1	CM035333.1	93.919	148	9	0	331206	331353	9367451	9367304	2.49e-54	cox1(partical:0.52%)
chr1	CM035333.1	93.919	148	9	0	302668	302815	9367304	9367451	2.49e-54
chr1	CM035333.1	93.836	146	8	1	45128	45272	10607212	10607357	1.16e-52
chr1	CM035333.1	93.836	146	8	1	331209	331353	10607357	10607212	1.16e-52	cox1(partical:0.51%)
chr1	CM035333.1	93.836	146	8	1	302668	302812	10607212	10607357	1.16e-52
chr1	CM035333.1	79.646	339	40	8	266151	266476	343060	342738	4.17e-52
chr1	CM035333.1	98.361	122	1	1	328856	328977	24089559	24089439	5.4e-51	cox1(partical:0.43%);nad4L(partical:29.70%)
chr1	CM035333.1	89.759	166	17	0	160529	160694	29690461	29690296	5.4e-51
chr1	CM035333.1	100	113	0	0	23543	23655	15598062	15598174	6.98e-50
chr1	CM035333.1	94.776	134	6	1	344320	344452	13285171	13285038	2.51e-49
chr1	CM035333.1	94.776	134	6	1	289569	289701	13285038	13285171	2.51e-49
chr1	CM035333.1	78.947	342	41	10	266148	266476	3672361	3672684	3.25e-48
chr1	CM035333.1	97.479	119	3	0	287297	287415	24089868	24089750	3.25e-48	rps4(partical:11.55%)
chr1	CM035333.1	97.479	119	3	0	346606	346724	24089750	24089868	3.25e-48	rps4(partical:11.55%)
chr1	CM035333.1	96.667	120	4	0	398631	398750	27585642	27585523	4.2e-47
chr1	CM035333.1	98.246	114	2	0	173230	173343	42208883	42208770	4.2e-47
chr1	CM035333.1	96.61	118	4	0	321883	322000	42132591	42132474	5.43e-46	cox1(partical:0.41%)
chr1	CM035333.1	97.368	114	3	0	205930	206043	7576865	7576752	1.95e-45
chr1	CM035333.1	98.198	111	1	1	296072	296182	42132833	42132724	7.03e-45
chr1	CM035333.1	98.198	111	1	1	337839	337949	42132724	42132833	7.03e-45
chr1	CM035333.1	92.481	133	10	0	365473	365605	23936012	23936144	2.53e-44
chr1	CM035333.1	95	120	4	1	206493	206610	35890732	35890851	3.27e-43
chr1	CM035333.1	97.222	108	3	0	65407	65514	42131991	42131884	4.23e-42
chr1	CM035333.1	97.17	106	3	0	208919	209024	6700750	6700855	5.47e-41
chr1	CM035333.1	97.17	106	3	0	396811	396916	42132086	42131981	5.47e-41
chr1	CM035333.1	94.783	115	5	1	325001	325114	11139718	11139832	1.97e-40	cox1(partical:0.40%)
chr1	CM035333.1	98.058	103	1	1	376988	377090	31698909	31698808	1.97e-40
chr1	CM035333.1	96.296	108	4	0	285286	285393	42132475	42132368	1.97e-40
chr1	CM035333.1	96.296	108	4	0	348628	348735	42132368	42132475	1.97e-40
chr1	CM035333.1	96.262	107	3	1	70963	71069	25832876	25832981	2.55e-39
chr1	CM035333.1	98.98	98	0	1	212616	212712	27585323	27585420	2.55e-39	nad4(partical:1.13%)
chr1	CM035333.1	97.087	103	3	0	376136	376238	27585522	27585420	2.55e-39
chr1	CM035333.1	98.969	97	1	0	209964	210060	44671677	44671581	2.55e-39	nad4(partical:0.38%)
chr1	CM035333.1	98.947	95	1	0	66229	66323	24089750	24089656	3.29e-38
chr1	CM035333.1	91.27	126	9	2	13711	13834	45922380	45922505	3.29e-38
chr1	CM035333.1	91.27	126	9	2	13711	13834	46124001	46124126	3.29e-38
chr1	CM035333.1	97.959	98	1	1	29796	29892	16809248	16809151	1.18e-37
chr1	CM035333.1	98.936	94	1	0	6279	6372	20526572	20526665	1.18e-37
chr1	CM035333.1	89.552	134	11	2	268494	268627	1658509	1658379	4.26e-37
chr1	CM035333.1	96.078	102	4	0	319425	319526	24071272	24071171	4.26e-37	cox1(partical:0.36%)
chr1	CM035333.1	98.925	93	1	0	125159	125251	46923746	46923654	4.26e-37
chr1	CM035333.1	96.939	98	3	0	165742	165839	45922293	45922196	1.53e-36
chr1	CM035333.1	96.907	97	3	0	368520	368616	4435992	4435896	5.51e-36
chr1	CM035333.1	100	86	0	0	88962	89047	20686995	20687080	7.13e-35	nad1(trans_splicing)(partical:2.27%);matR(partical:4.37%)
chr1	CM035333.1	97.826	92	2	0	34707	34798	22435678	22435769	7.13e-35	nad2(trans_splicing)(partical:1.93%)
chr1	CM035333.1	95.96	99	2	1	286703	286801	44671677	44671581	7.13e-35
chr1	CM035333.1	95.96	99	2	1	347220	347318	44671581	44671677	7.13e-35
chr1	CM035333.1	94.231	104	5	1	383035	383138	4721734	4721632	2.56e-34
chr1	CM035333.1	94.059	101	6	0	294886	294986	4721940	4721840	3.32e-33
chr1	CM035333.1	94.059	101	6	0	339035	339135	4721840	4721940	3.32e-33
chr1	CM035333.1	98.837	86	1	0	212935	213020	27625245	27625330	3.32e-33	nad4(partical:1.00%)
chr1	CM035333.1	95.833	96	2	2	139778	139873	36831449	36831356	3.32e-33
chr1	CM035333.1	94.898	98	5	0	165742	165839	46123914	46123817	3.32e-33
chr1	CM035333.1	96.629	89	3	0	257126	257214	17194493	17194581	1.54e-31	atp8(partical:18.54%)
chr1	CM035333.1	94.737	95	3	2	2945	3039	3122280	3122372	5.55e-31
chr1	CM035333.1	94.681	94	5	0	370797	370890	26925219	26925126	5.55e-31
chr1	CM035333.1	97.647	85	2	0	88924	89008	40980215	40980131	5.55e-31	nad1(trans_splicing)(partical:2.25%);matR(partical:2.85%)
chr1	CM035333.1	94.624	93	5	0	60712	60804	19433437	19433345	2e-30	rps13(partical:26.50%)
chr1	CM035333.1	95.506	89	4	0	517	605	1361916	1361828	7.18e-30
chr1	CM035333.1	100	77	0	0	27369	27445	3920032	3919956	7.18e-30
chr1	CM035333.1	100	77	0	0	134294	134370	15598316	15598392	7.18e-30
chr1	CM035333.1	91.262	103	9	0	88064	88166	47365533	47365431	2.58e-29	nad1(trans_splicing)(partical:2.72%)
chr1	CM035333.1	92.708	96	7	0	42835	42930	31399277	31399372	9.29e-29
chr1	CM035333.1	92.708	96	7	0	333551	333646	31399372	31399277	9.29e-29	cox2(partical:9.07%)
chr1	CM035333.1	92.708	96	7	0	300375	300470	31399277	31399372	9.29e-29
chr1	CM035333.1	97.531	81	2	0	24095	24175	33096196	33096116	9.29e-29
chr1	CM035333.1	98.718	78	1	0	253409	253486	34174494	34174417	9.29e-29
chr1	CM035333.1	95.402	87	4	0	282388	282474	37502218	37502132	9.29e-29	rpl5(partical:15.68%)
chr1	CM035333.1	95.402	87	4	0	282388	282474	38809505	38809419	9.29e-29	rpl5(partical:15.68%)
chr1	CM035333.1	100	74	0	0	869	942	9528947	9529020	3.34e-28
chr1	CM035333.1	100	74	0	0	387902	387975	9529020	9528947	3.34e-28
chr1	CM035333.1	98.701	77	1	0	175402	175478	16400338	16400414	3.34e-28
chr1	CM035333.1	100	73	0	0	395001	395073	15598463	15598391	1.2e-27
chr1	CM035333.1	98.667	75	1	0	246478	246552	4721768	4721842	4.32e-27
chr1	CM035333.1	98.649	74	1	0	286619	286692	9529020	9528947	1.55e-26
chr1	CM035333.1	98.649	74	1	0	347329	347402	9528947	9529020	1.55e-26
chr1	CM035333.1	98.63	73	1	0	187136	187208	34349808	34349880	5.59e-26
chr1	CM035333.1	100	69	0	0	352966	353034	24089440	24089372	2.01e-25	nad7(partical:1.09%)
chr1	CM035333.1	89.899	99	10	0	296546	296644	39778934	39778836	2.01e-25
chr1	CM035333.1	89.899	99	10	0	337377	337475	39778836	39778934	2.01e-25
chr1	CM035333.1	96.154	78	1	2	397645	397722	19344623	19344698	7.23e-25
chr1	CM035333.1	91.489	94	4	1	215951	216040	31354468	31354375	7.23e-25	nad4(partical:1.05%)
chr1	CM035333.1	97.222	72	2	0	278046	278117	18240261	18240190	9.35e-24
chr1	CM035333.1	94.872	78	4	0	253409	253486	35413798	35413721	9.35e-24
chr1	CM035333.1	95.946	74	3	0	170034	170107	15301537	15301610	3.36e-23
chr1	CM035333.1	94.805	77	4	0	202593	202669	19216363	19216287	3.36e-23
chr1	CM035333.1	100	65	0	0	310042	310106	33886158	33886094	3.36e-23	cox1(partical:0.23%);ccmFc(partical:2.85%)
chr1	CM035333.1	98.485	66	1	0	212152	212217	7576688	7576753	4.35e-22	nad4(partical:0.77%)
chr1	CM035333.1	98.485	66	1	0	8725	8790	10418885	10418820	4.35e-22
chr1	CM035333.1	91.86	86	3	3	259552	259637	19216277	19216196	4.35e-22	rps3(partical:2.52%)
chr1	CM035333.1	92.593	81	6	0	356303	356383	26595939	26596019	4.35e-22	nad7(partical:1.28%)
chr1	CM035333.1	97.059	68	2	0	71358	71425	23637213	23637146	1.57e-21
chr1	CM035333.1	97.059	68	2	0	364104	364171	38474142	38474075	1.57e-21
chr1	CM035333.1	97.059	68	2	0	364104	364171	39123470	39123403	1.57e-21
chr1	CM035333.1	90.588	85	6	1	22630	22714	4596265	4596347	2.02e-20
chr1	CM035333.1	90.588	85	6	1	194746	194830	4596265	4596347	2.02e-20
chr1	CM035333.1	92.308	78	6	0	119532	119609	7576687	7576610	2.02e-20
chr1	CM035333.1	92.308	78	6	0	348043	348120	16688974	16688897	2.02e-20	rps1(partical:9.35%)
chr1	CM035333.1	92.308	78	6	0	285901	285978	16688897	16688974	2.02e-20	rps1(partical:9.35%)
chr1	CM035333.1	98.413	63	1	0	227706	227768	29695315	29695253	2.02e-20
chr1	CM035333.1	92.405	79	3	1	172500	172575	4610285	4610363	7.28e-20
chr1	CM035333.1	94.366	71	4	0	201868	201938	19479501	19479571	7.28e-20
chr1	CM035333.1	98.387	62	1	0	126374	126435	40623344	40623405	7.28e-20
chr1	CM035333.1	88.542	96	2	5	129006	129101	7759522	7759608	2.62e-19
chr1	CM035333.1	100	58	0	0	370208	370265	22435780	22435837	2.62e-19
chr1	CM035333.1	89.011	91	5	4	259547	259637	26542852	26542937	2.62e-19	rps3(partical:2.67%)
chr1	CM035333.1	100	58	0	0	73152	73209	27280926	27280983	2.62e-19
chr1	CM035333.1	96.875	64	2	0	77411	77474	29695316	29695253	2.62e-19
chr1	CM035333.1	100	58	0	0	170509	170566	31698908	31698965	2.62e-19
chr1	CM035333.1	95.522	67	3	0	128338	128404	42209003	42208937	2.62e-19
chr1	CM035333.1	95.588	68	1	2	406332	406399	42312596	42312661	2.62e-19
chr1	CM035333.1	98.333	60	1	0	89899	89958	2003734	2003675	9.42e-19	nad1(trans_splicing)(partical:1.59%);matR(partical:3.05%)
chr1	CM035333.1	92.105	76	5	1	91526	91600	19344638	19344563	9.42e-19	nad1(trans_splicing)(partical:1.98%)
chr1	CM035333.1	94.118	68	4	0	323834	323901	29736624	29736691	3.39e-18	cox1(partical:0.24%)
chr1	CM035333.1	95.385	65	3	0	367836	367900	34696846	34696782	3.39e-18
chr1	CM035333.1	92.754	69	5	0	219373	219441	39355044	39355112	4.38e-17
chr1	CM035333.1	96.667	60	2	0	342499	342558	47314221	47314162	4.38e-17
chr1	CM035333.1	96.667	60	2	0	291463	291522	47314162	47314221	4.38e-17
chr1	CM035333.1	93.75	64	4	0	279469	279532	29282549	29282486	5.67e-16
chr1	CM035333.1	89.744	78	2	1	401604	401675	2929589	2929666	2.04e-15
chr1	CM035333.1	96.491	57	2	0	142749	142805	29991883	29991827	2.04e-15
chr1	CM035333.1	96.364	55	2	0	170190	170244	7188470	7188416	2.64e-14
chr1	CM035333.1	98.077	52	1	0	38246	38297	14800078	14800027	2.64e-14
chr1	CM035333.1	96.296	54	2	0	382618	382671	26892857	26892804	9.49e-14
chr1	CM035333.1	100	47	0	0	117236	117282	9529020	9528974	3.41e-13
chr1	CM035333.1	96.226	53	2	0	312593	312645	23618932	23618984	3.41e-13	cox1(partical:0.19%)
chr1	CM035333.1	91.803	61	5	0	352579	352639	27584793	27584853	1.23e-12
chr1	CM035333.1	98	50	0	1	316344	316392	29695303	29695254	1.23e-12	cox1(partical:0.17%)
chr1	CM035333.1	100	46	0	0	238006	238051	36831322	36831367	1.23e-12
chr1	CM035333.1	96.078	51	2	0	387970	388020	21553784	21553834	4.41e-12
chr1	CM035333.1	100	45	0	0	126602	126646	35021203	35021247	4.41e-12
chr1	CM035333.1	97.917	48	1	0	65517	65564	39354868	39354915	4.41e-12
chr1	CM035333.1	97.917	48	1	0	357428	357475	47102975	47102928	4.41e-12	nad7(partical:0.76%)
chr1	CM035333.1	96	50	2	0	254774	254823	14341811	14341762	1.59e-11
chr1	CM035333.1	97.826	46	1	0	304137	304182	24089445	24089490	5.71e-11	cox1(partical:0.16%);mttB(partical:2.39%)
chr1	CM035333.1	96	50	0	2	93290	93338	33886252	33886204	5.71e-11
chr1	CM035333.1	100	43	0	0	113282	113324	42961493	42961535	5.71e-11
chr1	CM035333.1	90	60	6	0	63021	63080	569812	569753	2.05e-10
chr1	CM035333.1	97.778	45	1	0	26738	26782	8522705	8522661	2.05e-10
chr1	CM035333.1	97.778	45	1	0	26738	26782	9736774	9736730	2.05e-10
chr1	CM035333.1	97.826	46	0	1	26738	26782	9845758	9845713	2.05e-10
chr1	CM035333.1	88.889	63	7	0	328244	328306	14341824	14341762	2.05e-10	cox1(partical:0.22%);atp4(partical:10.55%)
chr1	CM035333.1	100	42	0	0	313815	313856	23229102	23229061	2.05e-10	cox1(partical:0.15%)
chr1	CM035333.1	97.778	45	1	0	126602	126646	36448733	36448689	2.05e-10
chr1	CM035333.1	100	41	0	0	216264	216304	32197004	32197044	7.39e-10	nad4(partical:0.48%)
chr1	CM035333.1	95.652	46	2	0	12465	12510	17284405	17284360	2.66e-09
chr1	CM035333.1	95.652	46	2	0	345432	345477	23229062	23229017	2.66e-09
chr1	CM035333.1	95.652	46	2	0	288544	288589	23229017	23229062	2.66e-09
chr1	CM035333.1	97.674	43	1	0	217088	217130	27811641	27811683	2.66e-09	nad4(partical:0.50%)
chr1	CM035333.1	95.556	45	2	0	26738	26782	8629629	8629585	9.55e-09
chr1	CM035333.1	100	39	0	0	316912	316950	27280832	27280794	9.55e-09	cox1(partical:0.14%)
chr1	CM035333.1	100	38	0	0	143537	143574	5538001	5537964	3.44e-08
chr1	CM035333.1	100	38	0	0	77370	77407	32387653	32387616	3.44e-08
chr1	CM035333.1	97.5	40	1	0	217792	217831	16583878	16583917	1.24e-07	nad4(partical:0.47%)
chr1	CM035333.1	97.436	39	0	1	143729	143766	1515323	1515285	1.6e-06
chr1	CM035333.1	100	35	0	0	40074	40108	29695252	29695286	1.6e-06
chr1	CM035333.1	100	35	0	0	336373	336407	29695286	29695252	1.6e-06
chr1	CM035333.1	100	35	0	0	297614	297648	29695252	29695286	1.6e-06
chr1	CM035333.1	97.368	38	1	0	268279	268316	29695281	29695318	1.6e-06
chr1	CM035333.1	95.238	42	0	1	81049	81088	34882797	34882756	1.6e-06
chr1	CM035333.1	95.238	42	0	2	81049	81088	36590318	36590359	1.6e-06
chr1	CM035333.1	95.238	42	1	1	198830	198870	45922294	45922335	1.6e-06
chr1	CM035333.1	95.238	42	1	1	198830	198870	46123915	46123956	1.6e-06
chr1	CM035333.1	97.297	37	1	0	63470	63506	27281118	27281082	5.75e-06
chr1	CM035333.1	93.023	43	3	0	217088	217130	27811143	27811185	5.75e-06	nad4(partical:0.50%)
chr1	CM035333.1	91.304	46	4	0	63264	63309	28083410	28083455	5.75e-06
chr1	CM035333.1	93.023	43	3	0	128758	128800	34727528	34727570	5.75e-06
chr1	CM035337.1	99.922	2571	0	1	142966	145534	10677705	10675135	0
chr1	CM035337.1	95.034	1772	75	4	292337	294100	18327901	18326135	0
chr1	CM035337.1	95.034	1772	75	4	339921	341684	18326135	18327901	0
chr1	CM035337.1	95.02	1767	74	5	292337	294096	18849257	18847498	0
chr1	CM035337.1	95.02	1767	74	5	339925	341684	18847498	18849257	0
chr1	CM035337.1	92.675	1297	60	9	294133	295421	18326141	18324872	0
chr1	CM035337.1	92.675	1297	60	9	338600	339888	18324872	18326141	0
chr1	CM035337.1	92.04	1294	62	10	294136	295421	18847496	18846236	0
chr1	CM035337.1	92.04	1294	62	10	338600	339885	18846236	18847496	0
chr1	CM035337.1	96.868	479	15	0	291251	291729	18329512	18329034	0
chr1	CM035337.1	96.868	479	15	0	342292	342770	18329034	18329512	0
chr1	CM035337.1	96.66	479	14	2	291251	291729	18850864	18850388	0
chr1	CM035337.1	96.66	479	14	2	342292	342770	18850388	18850864	0
chr1	CM035337.1	99.576	236	1	0	76337	76572	19258128	19257893	1.37e-116	rrn18(partical:12.67%)
chr1	CM035337.1	94.697	264	14	0	58640	58903	2289982	2290245	1.78e-110	nad1(trans_splicing)(partical:15.35%)
chr1	CM035337.1	91.447	304	13	3	292040	292343	18328213	18327923	8.29e-109
chr1	CM035337.1	91.447	304	13	3	341678	341981	18327923	18328213	8.29e-109
chr1	CM035337.1	91.118	304	14	3	292040	292343	18849569	18849279	3.86e-107
chr1	CM035337.1	91.118	304	14	3	341678	341981	18849279	18849569	3.86e-107
chr1	CM035337.1	94.85	233	10	2	94028	94259	18901764	18901995	5.06e-96
chr1	CM035337.1	99.476	191	1	0	372704	372894	21711755	21711945	1.42e-91
chr1	CM035337.1	93.534	232	7	2	158753	158984	7190393	7190170	8.53e-89
chr1	CM035337.1	93.534	232	7	2	158753	158984	14319262	14319485	8.53e-89
chr1	CM035337.1	92.672	232	17	0	94028	94259	18380668	18380899	1.1e-87
chr1	CM035337.1	92.208	231	11	3	291721	291944	18849790	18849560	3.09e-83
chr1	CM035337.1	92.208	231	11	3	342077	342300	18849560	18849790	3.09e-83
chr1	CM035337.1	89.224	232	17	4	291721	291944	18328435	18328204	4.05e-72
chr1	CM035337.1	89.224	232	17	4	342077	342300	18328204	18328435	4.05e-72
chr1	CM035337.1	95.031	161	7	1	280433	280593	19740024	19740183	1.14e-62	cob(partical:13.62%)
chr1	CM035337.1	98.582	141	2	0	151428	151568	20846010	20846150	4.11e-62
chr1	CM035337.1	89.34	197	17	3	117102	117294	6149412	6149216	1.91e-60	nad9(partical:14.14%)
chr1	CM035337.1	93.919	148	9	0	76935	77082	9029105	9028958	2.49e-54
chr1	CM035337.1	100	113	0	0	341927	342039	815740	815628	6.98e-50
chr1	CM035337.1	100	113	0	0	291982	292094	815628	815740	6.98e-50
chr1	CM035337.1	100	111	0	0	273119	273229	8200247	8200357	9.03e-49
chr1	CM035337.1	96.748	123	3	1	93860	93981	24324443	24324321	3.25e-48
chr1	CM035337.1	99.099	111	1	0	372076	372186	2268329	2268219	4.2e-47
chr1	CM035337.1	92.701	137	10	0	321321	321457	20846283	20846147	1.51e-46	cox1(partical:0.48%)
chr1	CM035337.1	98.182	110	2	0	82385	82494	2137003	2137112	7.03e-45
chr1	CM035337.1	99.065	107	1	0	298503	298609	12612749	12612643	7.03e-45
chr1	CM035337.1	99.065	107	1	0	335412	335518	12612643	12612749	7.03e-45
chr1	CM035337.1	99.065	107	1	0	40963	41069	12612749	12612643	7.03e-45
chr1	CM035337.1	93.75	128	7	1	94193	94320	3697658	3697784	2.53e-44
chr1	CM035337.1	87.151	179	7	2	1538	1715	20182406	20182243	9.09e-44	nad6(partical:12.46%)
chr1	CM035337.1	93.548	124	8	0	139841	139964	4965124	4965001	1.18e-42
chr1	CM035337.1	88.272	162	10	2	308065	308226	9029260	9029108	1.18e-42	cox1(partical:0.57%)
chr1	CM035337.1	93.548	124	3	2	63966	64089	2289987	2289869	5.47e-41
chr1	CM035337.1	94.017	117	4	2	267619	267732	4574654	4574538	2.55e-39
chr1	CM035337.1	97.115	104	1	1	55528	55629	22696923	22697026	2.55e-39
chr1	CM035337.1	92.5	120	6	3	35949	36067	7610149	7610032	1.18e-37
chr1	CM035337.1	98.913	92	1	0	169445	169536	10442822	10442731	1.53e-36
chr1	CM035337.1	100	83	0	0	345459	345541	815822	815740	3.32e-33
chr1	CM035337.1	100	83	0	0	288480	288562	815740	815822	3.32e-33
chr1	CM035337.1	97.727	88	2	0	46913	47000	59814	59727	1.19e-32	nad3(partical:3.92%);rps12(partical:6.88%)
chr1	CM035337.1	98.81	84	1	0	260503	260586	19852325	19852242	4.29e-32	rps3(partical:2.46%)
chr1	CM035337.1	95.652	92	4	0	400656	400747	2991075	2991166	1.54e-31
chr1	CM035337.1	91.589	107	9	0	116473	116579	5474725	5474831	1.54e-31
chr1	CM035337.1	96.591	88	3	0	116484	116571	6188726	6188813	5.55e-31
chr1	CM035337.1	96.591	88	3	0	116484	116571	6212305	6212392	5.55e-31
chr1	CM035337.1	97.561	82	2	0	357930	358011	59580	59661	2.58e-29	nad7(partical:1.30%)
chr1	CM035337.1	92.784	97	6	1	63318	63414	712637	712732	9.29e-29
chr1	CM035337.1	100	65	0	0	394048	394112	22778258	22778322	3.36e-23
chr1	CM035337.1	94.737	76	4	0	62087	62162	15857898	15857823	1.21e-22
chr1	CM035337.1	98.485	66	1	0	8725	8790	438587	438522	4.35e-22
chr1	CM035337.1	97.015	67	2	0	255236	255302	12915390	12915324	5.63e-21	sdh4(partical:17.31%)
chr1	CM035337.1	97.015	67	2	0	255236	255302	12947975	12947909	5.63e-21	sdh4(partical:17.31%)
chr1	CM035337.1	95.652	69	3	0	229468	229536	59356	59424	2.02e-20	nad5(trans_splicing)(partical:4.71%)
chr1	CM035337.1	96.97	66	2	0	8725	8790	10316244	10316309	2.02e-20
chr1	CM035337.1	98.413	63	1	0	41959	42021	20477789	20477851	2.02e-20
chr1	CM035337.1	98.413	63	1	0	334460	334522	20477851	20477789	2.02e-20
chr1	CM035337.1	98.413	63	1	0	299499	299561	20477789	20477851	2.02e-20
chr1	CM035337.1	98.413	63	1	0	363553	363615	23391643	23391581	2.02e-20	nad5(trans_splicing)(partical:2.75%)
chr1	CM035337.1	95.455	66	3	0	8725	8790	20719166	20719231	9.42e-19
chr1	CM035337.1	91.549	71	6	0	58886	58956	15521440	15521370	1.58e-16	nad1(trans_splicing)(partical:4.13%)
chr1	CM035337.1	96.429	56	0	2	259294	259347	1048233	1048288	2.64e-14	rps3(partical:1.58%)
chr1	CM035337.1	96.364	55	2	0	365232	365286	7890695	7890641	2.64e-14
chr1	CM035337.1	98.077	52	1	0	277828	277879	12355514	12355463	2.64e-14
chr1	CM035337.1	96.364	55	2	0	34142	34196	22241076	22241130	2.64e-14	nad2(trans_splicing)(partical:1.16%)
chr1	CM035337.1	96.364	55	2	0	34142	34196	22264110	22264164	2.64e-14	nad2(trans_splicing)(partical:1.16%)
chr1	CM035337.1	98.039	51	1	0	145482	145532	8284517	8284467	9.49e-14
chr1	CM035337.1	94.737	57	3	0	292265	292321	10944335	10944279	9.49e-14
chr1	CM035337.1	94.737	57	3	0	341700	341756	10944279	10944335	9.49e-14
chr1	CM035337.1	96.296	54	1	1	365152	365204	2944383	2944330	3.41e-13
chr1	CM035337.1	83.654	104	4	8	169572	169662	23844633	23844530	1.23e-12
chr1	CM035337.1	83.654	104	4	8	169572	169662	24393201	24393098	1.23e-12
chr1	CM035337.1	83.654	104	4	8	169572	169662	24421779	24421676	1.23e-12
chr1	CM035337.1	97.917	48	1	0	322469	322516	4964818	4964865	4.41e-12	cox1(partical:0.17%)
chr1	CM035337.1	97.826	46	1	0	108928	108973	10677705	10677750	5.71e-11
chr1	CM035337.1	94.231	52	3	0	163381	163432	16613794	16613845	5.71e-11
chr1	CM035337.1	93.75	48	2	1	397439	397485	9374243	9374290	3.44e-08
chr1	CM035337.1	100	36	0	0	201367	201402	15633620	15633655	4.45e-07
chr1	CM035340.1	89.794	2763	226	31	321343	324067	9228616	9231360	0	cox1(partical:9.55%)
chr1	CM035340.1	96.906	1616	46	2	207787	209402	2838132	2839743	0
chr1	CM035340.1	98.222	731	13	0	326734	327464	1085258	1085988	0	cox1(partical:2.56%)
chr1	CM035340.1	97.125	313	8	1	316575	316887	1084948	1085259	1.7e-145	cox1(partical:1.10%)
chr1	CM035340.1	100	247	0	0	116424	116670	4538003	4537757	2.26e-124	nad9(partical:10.65%)
chr1	CM035340.1	98.477	197	3	0	186724	186920	11463589	11463785	1.42e-91
chr1	CM035340.1	91.093	247	18	2	116424	116670	4771899	4771657	1.43e-86	nad9(partical:10.65%)
chr1	CM035340.1	96	175	6	1	303325	303499	2731957	2731784	4.05e-72	cox1(partical:0.61%)
chr1	CM035340.1	95.21	167	5	2	277685	277849	16264642	16264477	1.9e-65
chr1	CM035340.1	97.333	150	4	0	303672	303821	11974038	11974187	8.84e-64	cox1(partical:0.53%)
chr1	CM035340.1	86.301	219	18	7	266288	266502	2630015	2629805	1.93e-55
chr1	CM035340.1	99.18	122	0	1	250142	250263	1722865	1722985	1.16e-52
chr1	CM035340.1	97.541	122	2	1	229626	229747	3719348	3719468	2.51e-49	nad5(trans_splicing)(partical:6.56%)
chr1	CM035340.1	95.968	124	5	0	354688	354811	10584240	10584363	1.17e-47	nad7(partical:1.97%)
chr1	CM035340.1	96.667	120	3	1	356926	357044	17022408	17022527	1.51e-46	nad7(partical:1.89%)
chr1	CM035340.1	95.833	120	4	1	356926	357044	17005991	17006110	7.03e-45	nad7(partical:1.89%)
chr1	CM035340.1	83.333	204	28	2	361643	361840	13980226	13980023	4.23e-42	nad5(trans_splicing)(partical:2.44%)
chr1	CM035340.1	96.078	102	4	0	2176	2277	1808980	1809081	4.26e-37
chr1	CM035340.1	96.078	102	4	0	2176	2277	2068630	2068731	4.26e-37
chr1	CM035340.1	100	87	0	0	127640	127726	17062943	17062857	1.98e-35
chr1	CM035340.1	100	85	0	0	281881	281965	1722867	1722783	2.56e-34
chr1	CM035340.1	98.864	88	1	0	389890	389977	11973967	11973880	2.56e-34
chr1	CM035340.1	93.396	106	6	1	62924	63028	6618290	6618395	9.22e-34
chr1	CM035340.1	96.667	90	3	0	267380	267469	8201150	8201239	4.29e-32
chr1	CM035340.1	93.333	105	2	1	355587	355691	11184269	11184368	4.29e-32	nad7(partical:1.66%)
chr1	CM035340.1	98.795	83	1	0	172918	173000	9428349	9428267	1.54e-31
chr1	CM035340.1	94.681	94	5	0	267376	267469	8202700	8202793	5.55e-31
chr1	CM035340.1	91.509	106	8	1	317999	318103	16253038	16252933	2e-30	cox1(partical:0.37%)
chr1	CM035340.1	97.59	83	2	0	72504	72586	1536663	1536745	7.18e-30
chr1	CM035340.1	95.556	90	1	1	307958	308044	11184548	11184637	2.58e-29	cox1(partical:0.31%)
chr1	CM035340.1	95.294	85	4	0	27503	27587	11724057	11723973	1.2e-27
chr1	CM035340.1	94.253	87	5	0	127640	127726	17047214	17047128	4.32e-27
chr1	CM035340.1	100	71	0	0	135629	135699	1536596	1536666	1.55e-26
chr1	CM035340.1	100	71	0	0	107583	107653	9314356	9314426	1.55e-26
chr1	CM035340.1	98.611	72	1	0	324169	324240	9248620	9248691	2.01e-25	cox1(partical:0.25%)
chr1	CM035340.1	98.592	71	1	0	135629	135699	9374806	9374876	7.23e-25
chr1	CM035340.1	93.976	83	5	0	72504	72586	9374873	9374955	7.23e-25
chr1	CM035340.1	94.872	78	4	0	281340	281417	5677939	5677862	9.35e-24
chr1	CM035340.1	94.872	78	4	0	356058	356135	12609744	12609667	9.35e-24	nad7(partical:1.24%)
chr1	CM035340.1	95.946	74	3	0	37780	37853	2732030	2731957	3.36e-23
chr1	CM035340.1	96	75	2	1	373684	373757	17047130	17047056	3.36e-23
chr1	CM035340.1	93.59	78	5	0	202593	202670	5298957	5299034	4.35e-22
chr1	CM035340.1	93.671	79	4	1	130758	130835	12609589	12609667	4.35e-22
chr1	CM035340.1	100	62	0	0	36001	36062	876119	876180	1.57e-21
chr1	CM035340.1	93.506	77	5	0	2176	2252	2068545	2068621	1.57e-21
chr1	CM035340.1	95.775	71	3	0	201868	201938	13448312	13448382	1.57e-21
chr1	CM035340.1	93.421	76	5	0	324101	324176	9231364	9231439	5.63e-21	cox1(partical:0.27%)
chr1	CM035340.1	90.805	87	5	1	281937	282020	16882274	16882360	5.63e-21
chr1	CM035340.1	93.243	74	5	0	262938	263011	11973965	11974038	7.28e-20
chr1	CM035340.1	93.151	73	5	0	353461	353533	9033811	9033739	2.62e-19	nad7(partical:1.16%)
chr1	CM035340.1	96.825	63	2	0	201423	201485	3138991	3138929	9.42e-19
chr1	CM035340.1	100	56	0	0	142963	143018	17746500	17746445	3.39e-18
chr1	CM035340.1	100	54	0	0	310060	310113	1853201	1853148	4.38e-17	cox1(partical:0.19%);ccmFc(partical:2.37%)
chr1	CM035340.1	95.238	63	3	0	201423	201485	3317150	3317088	4.38e-17
chr1	CM035340.1	98.214	56	1	0	124098	124153	3753271	3753216	1.58e-16
chr1	CM035340.1	96.61	59	1	1	237642	237700	6882884	6882827	5.67e-16
chr1	CM035340.1	96.61	59	1	1	237642	237700	6914985	6914928	5.67e-16
chr1	CM035340.1	96.61	59	1	1	237642	237700	7024158	7024101	5.67e-16
chr1	CM035340.1	98.182	55	1	0	19136	19190	13062704	13062758	5.67e-16	trnM-CAT(partical:32.43%)
chr1	CM035340.1	98.182	55	1	0	191252	191306	13062704	13062758	5.67e-16	trnM-CAT(partical:32.43%)
chr1	CM035340.1	91.304	69	6	0	219373	219441	10708311	10708243	2.04e-15
chr1	CM035340.1	84.158	101	13	3	268491	268591	12609743	12609840	2.04e-15
chr1	CM035340.1	100	50	0	0	341628	341677	1554164	1554115	7.33e-15
chr1	CM035340.1	100	50	0	0	292344	292393	1554115	1554164	7.33e-15
chr1	CM035340.1	85.714	98	3	4	129006	129103	18493424	18493510	7.33e-15
chr1	CM035340.1	96.364	55	2	0	353507	353561	3122627	3122573	2.64e-14	nad7(partical:0.87%)
chr1	CM035340.1	96.296	54	2	0	129818	129871	3155974	3156027	9.49e-14
chr1	CM035340.1	98.077	52	0	1	394271	394321	16264591	16264642	9.49e-14
chr1	CM035340.1	92.188	64	1	1	255900	255959	4760909	4760972	3.41e-13	cox3(partical:7.52%)
chr1	CM035340.1	96.296	54	1	1	255605	255658	9388379	9388431	3.41e-13	cox3(partical:6.77%)
chr1	CM035340.1	97.917	48	1	0	315758	315805	7176781	7176734	4.41e-12	cox1(partical:0.17%)
chr1	CM035340.1	100	45	0	0	26738	26782	12872655	12872611	4.41e-12
chr1	CM035340.1	90.769	65	1	2	255900	255960	4527036	4527099	1.59e-11	cox3(partical:7.64%)
chr1	CM035340.1	95.918	49	2	0	274509	274557	818368	818320	5.71e-11
chr1	CM035340.1	94.34	53	2	1	282145	282197	18533533	18533482	5.71e-11	rps14-pseudo(partical:18.15%)
chr1	CM035340.1	94.34	53	2	1	282145	282197	18712111	18712060	5.71e-11	rps14-pseudo(partical:18.15%)
chr1	CM035340.1	95.833	48	2	0	367898	367945	3719466	3719513	2.05e-10
chr1	CM035340.1	97.778	45	1	0	315761	315805	7168858	7168814	2.05e-10	cox1(partical:0.16%)
chr1	CM035340.1	100	42	0	0	318138	318179	12065426	12065385	2.05e-10	cox1(partical:0.15%)
chr1	CM035340.1	95.745	47	2	0	322882	322928	4311493	4311447	7.39e-10	cox1(partical:0.16%)
chr1	CM035340.1	89.831	59	6	0	37064	37122	6772971	6772913	7.39e-10
chr1	CM035340.1	97.619	42	1	0	161583	161624	3138950	3138991	9.55e-09
chr1	CM035340.1	97.619	42	1	0	161583	161624	3317109	3317150	9.55e-09
chr1	CM035340.1	91.071	56	0	2	172262	172312	4128039	4127984	3.44e-08
chr1	CM035340.1	100	36	0	0	99661	99696	5284351	5284316	4.45e-07
chr1	CM035340.1	95.349	43	1	1	127871	127913	10584297	10584256	4.45e-07
chr1	CM035340.1	100	35	0	0	201825	201859	10584262	10584296	1.6e-06
chr1	CM035340.1	100	35	0	0	175015	175049	10595930	10595896	1.6e-06	nad2(trans_splicing)(partical:2.00%)
chr1	CM035340.1	100	34	0	0	168884	168917	10584263	10584296	5.75e-06
chr1	JACJUR010000025.1	99.238	1312	9	1	55966	57277	1447125	1445815	0
chr1	JACJUR010000025.1	99.763	422	1	0	54937	55358	1454527	1454948	0
chr1	JACJUR010000025.1	97.135	384	4	1	214649	215032	317911	317535	5.81e-180	nad4(partical:4.46%)
chr1	JACJUR010000025.1	95.192	208	10	0	158	365	139754	139961	5.13e-86
chr1	JACJUR010000025.1	93.75	208	13	0	158	365	199913	200120	5.17e-81
chr1	JACJUR010000025.1	95.139	144	7	0	203637	203780	1906290	1906433	1.93e-55
chr1	JACJUR010000025.1	99.107	112	1	0	385233	385344	765869	765980	1.17e-47
chr1	JACJUR010000025.1	89.928	139	9	4	250581	250715	227473	227610	2.55e-39
chr1	JACJUR010000025.1	100	85	0	0	131239	131323	62641	62725	2.56e-34
chr1	JACJUR010000025.1	90.909	88	7	1	65930	66016	140036	140123	4.35e-22
chr1	JACJUR010000025.1	98.077	52	1	0	202048	202099	1446226	1446175	2.64e-14
chr1	JACJUR010000025.1	94.545	55	3	0	355524	355578	1529310	1529256	1.23e-12	nad7(partical:0.87%)
chr1	JACJUR010000025.1	95.349	43	2	0	210970	211012	1446320	1446278	1.24e-07	nad4(partical:0.50%)
chr1	JACJUR010000027.1	99.832	595	1	0	194103	194697	619057	618463	0	rrn26(partical:14.86%)
chr1	JACJUR010000027.1	99.832	595	1	0	21987	22581	619057	618463	0	rrn26(partical:14.86%)
chr1	JACJUR010000027.1	100	178	0	0	126035	126212	320956	320779	5.13e-86	nad1(trans_splicing)(partical:45.88%)
chr1	JACJUR010000027.1	99.408	169	1	0	194722	194890	618469	618301	2.41e-79
chr1	JACJUR010000027.1	99.408	169	1	0	22606	22774	618469	618301	2.41e-79
chr1	JACJUR010000027.1	89.362	235	23	1	193869	194101	631528	631294	1.87e-75	rrn26(partical:7.38%)
chr1	JACJUR010000027.1	89.362	235	23	1	21753	21985	631528	631294	1.87e-75	rrn26(partical:7.38%)
chr1	JACJUR010000027.1	93.706	143	9	0	220312	220454	609252	609394	1.5e-51
chr1	JACJUR010000027.1	75.829	211	38	7	75891	76094	905515	905311	2.04e-15	rrn18(partical:10.95%)
chr1	JACJUR010000027.1	96	50	2	0	251878	251927	618560	618609	1.59e-11
chr1	CM035334.1	97.415	619	15	1	431	1049	21015055	21014438	0	nad6(partical:8.58%)
chr1	CM035334.1	99.499	399	1	1	81005	81402	17682349	17681951	0
chr1	CM035334.1	98.997	399	1	3	81005	81402	17678268	17677872	0
chr1	CM035334.1	99.155	355	2	1	119410	119764	17752064	17751711	7.51e-179
chr1	CM035334.1	99.401	334	1	1	48824	49156	31739189	31739522	7.62e-169
chr1	CM035334.1	99.627	268	1	0	39109	39376	21015053	21015320	2.23e-134
chr1	CM035334.1	97.881	236	0	1	391907	392142	9397463	9397233	2.98e-108
chr1	CM035334.1	97.706	218	4	1	227059	227275	21393875	21393658	2.34e-99	rps19-pseudo(partical:49.09%)
chr1	CM035334.1	98.421	190	2	1	287534	287723	32060893	32060705	3.97e-87	rps4(partical:22.86%)
chr1	CM035334.1	98.421	190	2	1	346298	346487	32060705	32060893	3.97e-87	rps4(partical:22.86%)
chr1	CM035334.1	94.286	210	11	1	141754	141962	26192527	26192318	3.09e-83
chr1	CM035334.1	100	159	0	0	146420	146578	5246610	5246768	1.87e-75
chr1	CM035334.1	98.658	149	2	0	60926	61074	17678411	17678263	1.47e-66	rps13(partical:34.47%)
chr1	CM035334.1	98.658	149	2	0	60926	61074	17682492	17682344	1.47e-66	rps13(partical:34.47%)
chr1	CM035334.1	95.732	164	7	0	209882	210045	31093633	31093470	1.47e-66	nad4(partical:0.21%)
chr1	CM035334.1	94.737	171	5	3	343564	343733	14676526	14676359	5.28e-66
chr1	CM035334.1	94.737	171	5	3	290288	290457	14676359	14676526	5.28e-66
chr1	CM035334.1	97.987	149	3	0	62841	62989	19285408	19285260	6.83e-65
chr1	CM035334.1	73.271	752	160	34	75235	75964	5040759	5040027	3.2e-58	rrn18(partical:39.18%)
chr1	CM035334.1	97.122	139	4	0	387837	387975	21014480	21014618	1.15e-57	atp6(partical:1.30%)
chr1	CM035334.1	97.674	129	3	0	211619	211747	21014441	21014313	8.97e-54	nad4(partical:1.50%)
chr1	CM035334.1	93.103	145	10	0	37997	38141	9784534	9784678	5.4e-51
chr1	CM035334.1	88.021	192	6	5	309215	309397	8727746	8727929	1.94e-50	cox1(partical:0.64%)
chr1	CM035334.1	96.774	124	4	0	347329	347452	21014618	21014495	2.51e-49
chr1	CM035334.1	96.774	124	4	0	286569	286692	21014495	21014618	2.51e-49
chr1	CM035334.1	96.721	122	3	1	374588	374708	10744176	10744297	1.17e-47
chr1	CM035334.1	96.61	118	4	0	194766	194883	21618162	21618045	5.43e-46
chr1	CM035334.1	96.61	118	4	0	22650	22767	21618162	21618045	5.43e-46
chr1	CM035334.1	82.422	256	11	12	163996	164241	31587411	31587180	7.03e-45
chr1	CM035334.1	97.345	113	1	2	86303	86414	19010713	19010602	2.53e-44
chr1	CM035334.1	97.17	106	3	0	85460	85565	9784535	9784430	5.47e-41
chr1	CM035334.1	94.068	118	7	0	73031	73148	9784795	9784678	5.47e-41
chr1	CM035334.1	86.957	161	17	3	217124	217282	14138229	14138071	1.97e-40	nad4(partical:1.85%)
chr1	CM035334.1	86.957	161	17	3	217124	217282	14491543	14491385	1.97e-40	nad4(partical:1.85%)
chr1	CM035334.1	100	96	0	0	81436	81531	21617855	21617760	1.97e-40
chr1	CM035334.1	96.226	106	2	2	274869	274972	16669952	16670057	9.16e-39
chr1	CM035334.1	97.938	97	2	0	359242	359338	31424091	31424187	1.18e-37	atp1(partical:6.36%)
chr1	CM035334.1	97.03	101	2	1	164324	164424	31587143	31587044	1.18e-37
chr1	CM035334.1	96.939	98	3	0	356634	356731	12555228	12555325	1.53e-36	nad7(partical:1.55%)
chr1	CM035334.1	96.97	99	2	1	83394	83491	32060615	32060713	1.53e-36
chr1	CM035334.1	97.872	94	2	0	401472	401565	29022367	29022274	5.51e-36
chr1	CM035334.1	97.826	92	2	0	86847	86938	19010711	19010802	7.13e-35
chr1	CM035334.1	96.842	95	3	0	1766	1860	20893859	20893765	7.13e-35
chr1	CM035334.1	93.458	107	5	2	320199	320305	10524439	10524335	2.56e-34	cox1(partical:0.38%)
chr1	CM035334.1	96.809	94	3	0	323030	323123	16612795	16612888	2.56e-34	cox1(partical:0.33%)
chr1	CM035334.1	95.833	96	4	0	117187	117282	21014496	21014591	9.22e-34
chr1	CM035334.1	96.809	94	2	1	287738	287830	32060986	32060893	9.22e-34	rps4(partical:11.19%)
chr1	CM035334.1	96.809	94	2	1	346191	346283	32060893	32060986	9.22e-34	rps4(partical:11.19%)
chr1	CM035334.1	96.739	92	3	0	210012	210103	15481544	15481635	3.32e-33	nad4(partical:0.88%)
chr1	CM035334.1	94	100	6	0	77950	78049	5095468	5095567	1.19e-32
chr1	CM035334.1	92.593	108	4	3	400169	400273	7077322	7077428	1.19e-32
chr1	CM035334.1	97.727	88	2	0	60985	61072	15177712	15177799	1.19e-32	rps13(partical:17.66%)
chr1	CM035334.1	95.745	94	3	1	288578	288671	12301832	12301740	4.29e-32
chr1	CM035334.1	95.745	94	3	1	345350	345443	12301740	12301832	4.29e-32
chr1	CM035334.1	98.795	83	1	0	81495	81577	12555464	12555546	1.54e-31
chr1	CM035334.1	94.737	95	5	0	57406	57500	15876750	15876656	1.54e-31
chr1	CM035334.1	94.737	95	5	0	1766	1860	19554883	19554789	1.54e-31
chr1	CM035334.1	96.591	88	3	0	220218	220305	14137983	14138070	5.55e-31
chr1	CM035334.1	96.591	88	3	0	220218	220305	14491297	14491384	5.55e-31
chr1	CM035334.1	94.565	92	5	0	59552	59643	15177714	15177623	7.18e-30	nad1(trans_splicing)(partical:5.35%)
chr1	CM035334.1	93.684	95	5	1	1766	1860	19496284	19496191	2.58e-29
chr1	CM035334.1	92.784	97	7	0	206649	206745	23744527	23744431	2.58e-29
chr1	CM035334.1	95.402	87	4	0	353387	353473	12265731	12265817	9.29e-29	nad7(partical:1.38%)
chr1	CM035334.1	96.429	84	3	0	317310	317393	21809624	21809541	9.29e-29	cox1(partical:0.29%)
chr1	CM035334.1	96.386	83	3	0	72504	72586	21303227	21303309	3.34e-28
chr1	CM035334.1	95.349	86	4	0	300556	300641	22368372	22368287	3.34e-28
chr1	CM035334.1	95.349	86	4	0	333380	333465	22368287	22368372	3.34e-28
chr1	CM035334.1	95.349	86	4	0	43016	43101	22368372	22368287	3.34e-28
chr1	CM035334.1	100	73	0	0	325834	325906	22340176	22340248	1.2e-27	cox1(partical:0.26%);ccmC(partical:9.69%)
chr1	CM035334.1	97.403	77	2	0	150531	150607	7947018	7947094	1.55e-26
chr1	CM035334.1	91.579	95	8	0	1766	1860	19494328	19494234	1.55e-26
chr1	CM035334.1	97.436	78	0	1	218871	218948	23988920	23988995	1.55e-26
chr1	CM035334.1	97.333	75	2	0	236295	236369	17139451	17139377	2.01e-25
chr1	CM035334.1	94.048	84	4	1	77815	77897	12555407	12555324	7.23e-25
chr1	CM035334.1	90.816	98	1	2	303850	303939	1116843	1116940	2.6e-24	cox1(partical:0.32%)
chr1	CM035334.1	100	67	0	0	345537	345603	6683038	6682972	2.6e-24
chr1	CM035334.1	100	67	0	0	288418	288484	6682972	6683038	2.6e-24
chr1	CM035334.1	92.941	85	6	0	202424	202508	18317476	18317392	2.6e-24	trnH-GTG
chr1	CM035334.1	87.85	107	12	1	281397	281502	19027189	19027083	2.6e-24
chr1	CM035334.1	100	67	0	0	83570	83636	24973369	24973435	2.6e-24
chr1	CM035334.1	96	75	2	1	266004	266078	8402290	8402363	3.36e-23
chr1	CM035334.1	97.183	71	2	0	135629	135699	21303160	21303230	3.36e-23
chr1	CM035334.1	94.805	77	4	0	405877	405953	28370317	28370393	3.36e-23
chr1	CM035334.1	93.75	80	4	1	398916	398995	7077507	7077429	1.21e-22
chr1	CM035334.1	97.143	70	2	0	113915	113984	20338846	20338915	1.21e-22
chr1	CM035334.1	97.143	70	2	0	113915	113984	20460275	20460344	1.21e-22
chr1	CM035334.1	95.833	72	3	0	325690	325761	12555390	12555461	4.35e-22	cox1(partical:0.25%);ccmC(partical:9.56%)
chr1	CM035334.1	91.667	84	7	0	202425	202508	16905049	16905132	4.35e-22	trnH-GTG
chr1	CM035334.1	86.087	115	8	3	268334	268446	32471228	32471120	4.35e-22
chr1	CM035334.1	98.485	66	0	1	162162	162226	3315728	3315793	1.57e-21
chr1	CM035334.1	94.667	75	1	2	255362	255436	21392557	21392486	5.63e-21	sdh4(partical:19.38%)
chr1	CM035334.1	93.506	77	4	1	57263	57339	21493495	21493570	5.63e-21
chr1	CM035334.1	90.588	85	7	1	75880	75964	4697191	4697274	2.02e-20	rrn18(partical:4.56%)
chr1	CM035334.1	91.463	82	3	2	199654	199735	14906407	14906484	7.28e-20
chr1	CM035334.1	98.387	62	1	0	307961	308022	19010540	19010601	7.28e-20	cox1(partical:0.22%)
chr1	CM035334.1	100	59	0	0	350134	350192	32470857	32470799	7.28e-20
chr1	CM035334.1	100	59	0	0	283829	283887	32470799	32470857	7.28e-20
chr1	CM035334.1	98.361	61	0	1	42025	42084	1116843	1116903	9.42e-19
chr1	CM035334.1	98.361	61	0	1	334397	334456	1116903	1116843	9.42e-19
chr1	CM035334.1	98.361	61	0	1	299565	299624	1116843	1116903	9.42e-19
chr1	CM035334.1	96.774	62	2	0	312275	312336	858615	858676	3.39e-18	cox1(partical:0.22%)
chr1	CM035334.1	93.056	72	4	1	211885	211956	30876968	30877038	3.39e-18	nad4(partical:0.84%)
chr1	CM035334.1	100	55	0	0	347214	347268	15481598	15481544	1.22e-17
chr1	CM035334.1	100	55	0	0	286753	286807	15481544	15481598	1.22e-17
chr1	CM035334.1	95.312	64	2	1	8727	8790	29676513	29676451	4.38e-17
chr1	CM035334.1	98.214	56	1	0	37664	37719	3654432	3654487	1.58e-16
chr1	CM035334.1	98.214	56	1	0	312075	312130	31093867	31093812	1.58e-16	cox1(partical:0.20%)
chr1	CM035334.1	98.182	55	1	0	42100	42154	12939129	12939183	5.67e-16
chr1	CM035334.1	98.182	55	1	0	334327	334381	12939183	12939129	5.67e-16	cox2(partical:4.09%)
chr1	CM035334.1	98.182	55	1	0	299640	299694	12939129	12939183	5.67e-16
chr1	CM035334.1	96.552	58	1	1	384609	384666	15881062	15881006	2.04e-15
chr1	CM035334.1	100	51	0	0	246156	246206	16670141	16670091	2.04e-15
chr1	CM035334.1	98.148	54	1	0	6311	6364	28984666	28984613	2.04e-15
chr1	CM035334.1	98.113	53	1	0	67183	67235	15019759	15019707	7.33e-15
chr1	CM035334.1	96.429	56	2	0	25347	25402	26627352	26627297	7.33e-15
chr1	CM035334.1	90.909	66	6	0	87700	87765	31093580	31093515	9.49e-14
chr1	CM035334.1	98.039	51	0	1	262005	262055	8402265	8402216	3.41e-13
chr1	CM035334.1	100	46	0	0	371237	371282	17752113	17752068	1.23e-12
chr1	CM035334.1	94.545	55	3	0	358702	358756	25345421	25345367	1.23e-12	nad7(partical:0.87%)
chr1	CM035334.1	96	50	2	0	32547	32596	2072807	2072856	1.59e-11	nad2(trans_splicing)(partical:1.05%)
chr1	CM035334.1	92.727	55	4	0	253396	253450	15019931	15019877	5.71e-11
chr1	CM035334.1	94.118	51	3	0	31840	31890	7241726	7241776	2.05e-10	nad2(trans_splicing)(partical:1.07%)
chr1	CM035334.1	97.619	42	1	0	360309	360350	11295106	11295147	9.55e-09	atp1(partical:2.76%)
chr1	CM035334.1	100	36	0	0	386636	386671	11401354	11401319	4.45e-07
chr1	CM035334.1	100	36	0	0	258100	258135	17678065	17678030	4.45e-07
chr1	CM035334.1	100	36	0	0	258100	258135	17682144	17682109	4.45e-07
chr1	CM035334.1	100	36	0	0	386636	386671	19330487	19330452	4.45e-07
chr1	CM035334.1	100	36	0	0	56484	56519	30694203	30694168	4.45e-07
chr1	CM035334.1	97.368	38	1	0	215792	215829	16670095	16670058	1.6e-06	nad4(partical:0.44%)
chr1	CM035334.1	100	35	0	0	225159	225193	17678030	17678064	1.6e-06
chr1	CM035334.1	100	35	0	0	225159	225193	17682109	17682143	1.6e-06
chr1	CM035338.1	99.213	381	3	0	132917	133297	4499398	4499018	0
chr1	CM035338.1	98.525	339	1	1	130840	131174	22629265	22629603	4.59e-166
chr1	CM035338.1	92.997	357	15	5	311514	311863	11270775	11270422	4.75e-141	cox1(partical:1.23%);ccmFc(partical:15.36%)
chr1	CM035338.1	99.293	283	1	1	17000	17281	6797940	6798222	1.71e-140
chr1	CM035338.1	100	207	0	0	26315	26521	22181145	22181351	3.89e-102
chr1	CM035338.1	89.109	303	22	4	208759	209061	14696074	14695783	3.91e-97
chr1	CM035338.1	98.333	180	3	0	236183	236362	12949723	12949902	4e-82
chr1	CM035338.1	96.629	178	6	0	400930	401107	720156	719979	5.21e-76
chr1	CM035338.1	94.33	194	10	1	84560	84753	9725157	9725349	5.21e-76
chr1	CM035338.1	88.372	215	25	0	261876	262090	20866068	20866282	6.83e-65
chr1	CM035338.1	98.611	144	2	0	152078	152221	8842279	8842422	8.84e-64
chr1	CM035338.1	97.917	144	3	0	45402	45545	12778477	12778620	4.11e-62
chr1	CM035338.1	97.917	144	3	0	330936	331079	12778620	12778477	4.11e-62	cox1(partical:0.50%)
chr1	CM035338.1	97.917	144	3	0	302942	303085	12778477	12778620	4.11e-62
chr1	CM035338.1	99.275	138	1	0	128803	128940	20154430	20154567	4.11e-62
chr1	CM035338.1	97.183	142	4	0	938	1079	3275781	3275640	2.48e-59	nad6(partical:13.43%)
chr1	CM035338.1	97.826	138	3	0	128803	128940	20248693	20248830	8.9e-59
chr1	CM035338.1	96.97	132	4	0	67113	67244	712913	712782	8.97e-54
chr1	CM035338.1	96.947	131	4	0	67114	67244	562172	562302	3.22e-53
chr1	CM035338.1	95.42	131	6	0	67114	67244	719979	719849	6.98e-50
chr1	CM035338.1	95.385	130	6	0	202948	203077	3275509	3275638	2.51e-49
chr1	CM035338.1	100	110	0	0	292945	293054	13981131	13981022	3.25e-48
chr1	CM035338.1	100	110	0	0	340967	341076	13981022	13981131	3.25e-48
chr1	CM035338.1	100	100	0	0	129004	129103	7714547	7714646	1.18e-42
chr1	CM035338.1	92.437	119	4	2	201842	201955	22461297	22461415	1.53e-36
chr1	CM035338.1	100	87	0	0	157103	157189	1550525	1550611	1.98e-35
chr1	CM035338.1	95.96	99	3	1	291767	291865	3820805	3820708	7.13e-35
chr1	CM035338.1	95.96	99	3	1	342156	342254	3820708	3820805	7.13e-35
chr1	CM035338.1	93.333	105	7	0	76000	76104	12882054	12882158	9.22e-34	rrn18(partical:5.64%)
chr1	CM035338.1	98.851	87	0	1	321607	321692	1942468	1942382	3.32e-33	cox1(partical:0.30%)
chr1	CM035338.1	95.745	94	4	0	88867	88960	1868801	1868708	1.19e-32	nad1(trans_splicing)(partical:2.49%);matR(partical:0.41%)
chr1	CM035338.1	95.745	94	4	0	347663	347756	16020275	16020182	1.19e-32	rps1(partical:14.64%)
chr1	CM035338.1	95.745	94	4	0	286265	286358	16020182	16020275	1.19e-32	rps1(partical:14.64%)
chr1	CM035338.1	93.333	105	2	1	355587	355691	13717254	13717155	4.29e-32	nad7(partical:1.66%)
chr1	CM035338.1	97.701	87	2	0	166795	166881	22688532	22688618	4.29e-32
chr1	CM035338.1	96.591	88	3	0	73350	73437	20662480	20662567	5.55e-31
chr1	CM035338.1	97.59	83	2	0	129021	129103	7240155	7240237	7.18e-30
chr1	CM035338.1	95.556	90	1	1	307958	308044	13716975	13716886	2.58e-29	cox1(partical:0.31%)
chr1	CM035338.1	94.444	90	5	0	587	676	6789701	6789790	9.29e-29
chr1	CM035338.1	92.784	97	6	1	82852	82947	13226332	13226428	9.29e-29
chr1	CM035338.1	93.548	93	3	1	55639	55728	15274438	15274346	1.2e-27
chr1	CM035338.1	93.548	93	3	1	55639	55728	15568745	15568653	1.2e-27
chr1	CM035338.1	95.238	84	4	0	401024	401107	562089	562172	4.32e-27
chr1	CM035338.1	98.63	73	1	0	215058	215130	17439535	17439463	5.59e-26	nad4(partical:0.85%)
chr1	CM035338.1	97.333	75	2	0	125809	125883	5145132	5145058	2.01e-25
chr1	CM035338.1	96.154	78	3	0	172926	173003	17387040	17387117	2.01e-25
chr1	CM035338.1	97.368	76	1	1	54299	54374	17439533	17439607	2.01e-25
chr1	CM035338.1	93.103	87	6	0	162401	162487	21968908	21968822	2.01e-25
chr1	CM035338.1	93.976	83	3	1	375409	375491	19429175	19429255	2.6e-24
chr1	CM035338.1	97.183	71	2	0	162417	162487	21420858	21420928	3.36e-23
chr1	CM035338.1	97.143	70	2	0	29287	29356	20154567	20154636	1.21e-22	trnN-GTT(partical:90.28%)
chr1	CM035338.1	97.143	70	2	0	29287	29356	20248830	20248899	1.21e-22	trnN-GTT(partical:90.28%)
chr1	CM035338.1	97.143	70	1	1	184186	184255	17709107	17709039	4.35e-22
chr1	CM035338.1	95.652	69	3	0	400930	400998	562021	562089	2.02e-20
chr1	CM035338.1	96.97	66	2	0	229418	229483	3561744	3561809	2.02e-20	nad5(trans_splicing)(partical:4.51%)
chr1	CM035338.1	100	60	0	0	147351	147410	20467685	20467744	2.02e-20
chr1	CM035338.1	95.652	69	2	1	244802	244870	19813522	19813455	7.28e-20
chr1	CM035338.1	91.463	82	3	2	199654	199735	22461314	22461237	7.28e-20
chr1	CM035338.1	100	58	0	0	178845	178902	13981129	13981186	2.62e-19
chr1	CM035338.1	88.043	92	9	1	212479	212568	19184751	19184842	2.62e-19	nad4(partical:1.05%)
chr1	CM035338.1	93.939	66	4	0	268596	268661	10023287	10023352	4.38e-17
chr1	CM035338.1	92.754	69	5	0	304874	304942	20883307	20883375	4.38e-17	cox1(partical:0.24%);mttB(partical:8.24%)
chr1	CM035338.1	95.161	62	3	0	388435	388496	11262027	11262088	1.58e-16
chr1	CM035338.1	90.789	76	4	2	314415	314490	20883180	20883108	1.58e-16	cox1(partical:0.27%)
chr1	CM035338.1	88.312	77	9	0	225187	225263	21785213	21785137	7.33e-15
chr1	CM035338.1	96.364	55	2	0	347398	347452	3275781	3275727	2.64e-14
chr1	CM035338.1	96.364	55	2	0	286569	286623	3275727	3275781	2.64e-14
chr1	CM035338.1	94.915	59	2	1	3449	3507	4938030	4938087	2.64e-14
chr1	CM035338.1	92.308	65	3	1	211420	211484	16525593	16525531	2.64e-14	nad4(partical:0.76%)
chr1	CM035338.1	96.154	52	2	0	277828	277879	10830472	10830421	1.23e-12
chr1	CM035338.1	96.154	52	2	0	236325	236376	12949662	12949611	1.23e-12
chr1	CM035338.1	97.959	49	1	0	254072	254120	18069584	18069536	1.23e-12
chr1	CM035338.1	96.154	52	2	0	268812	268863	19852686	19852635	1.23e-12
chr1	CM035338.1	94.444	54	3	0	117187	117240	3275728	3275781	4.41e-12
chr1	CM035338.1	88.235	68	7	1	250638	250705	4866947	4866881	5.71e-11
chr1	CM035338.1	97.826	46	0	1	26738	26782	3720969	3720924	2.05e-10
chr1	CM035338.1	95.833	48	2	0	282895	282942	12322667	12322714	2.05e-10	rpl5(partical:7.39%)
chr1	CM035338.1	90.909	55	5	0	75876	75930	17447934	17447988	2.66e-09	rrn18(partical:2.95%)
chr1	CM035338.1	100	39	0	0	319982	320020	4868127	4868165	9.55e-09	cox1(partical:0.14%)
chr1	CM035338.1	97.619	42	1	0	69052	69093	11126776	11126817	9.55e-09
chr1	CM035338.1	95.455	44	2	0	72549	72592	7442951	7442908	3.44e-08
chr1	CM035338.1	100	38	0	0	38365	38402	10305149	10305186	3.44e-08
chr1	CM035338.1	91.667	48	4	0	282895	282942	12098727	12098680	4.45e-07	rpl5(partical:7.39%)
chr1	CM035338.1	97.436	39	1	0	127867	127905	18069649	18069687	4.45e-07
chr1	CM035338.1	100	34	0	0	347734	347767	16020261	16020228	5.75e-06	rps1(partical:5.30%)
chr1	CM035338.1	100	34	0	0	286254	286287	16020228	16020261	5.75e-06	rps1(partical:5.30%)
chr1	CM035335.1	98.198	222	3	1	55186	55407	13790799	13790579	3e-103
chr1	CM035335.1	97.619	210	5	0	219066	219275	9604008	9603799	1.82e-95
chr1	CM035335.1	98.969	194	0	2	116854	117047	8215890	8215699	5.1e-91	nad9(partical:33.86%)
chr1	CM035335.1	93.534	232	7	2	158753	158984	21622425	21622202	8.53e-89
chr1	CM035335.1	98.876	178	2	0	127126	127303	6199159	6198982	1.11e-82
chr1	CM035335.1	93.427	213	14	0	94477	94689	4362672	4362884	4e-82
chr1	CM035335.1	96.571	175	6	0	263073	263247	18946168	18945994	2.42e-74
chr1	CM035335.1	100	155	0	0	375559	375713	21824189	21824035	3.13e-73
chr1	CM035335.1	99.342	152	1	0	244872	245023	27277730	27277579	6.78e-70
chr1	CM035335.1	100	146	0	0	392490	392635	21824436	21824581	3.16e-68
chr1	CM035335.1	97.973	148	3	0	96008	96155	27971976	27972123	2.46e-64
chr1	CM035335.1	100	133	0	0	365473	365605	15834205	15834337	5.32e-61
chr1	CM035335.1	100	132	0	0	124184	124315	12630948	12631079	1.91e-60
chr1	CM035335.1	95.364	151	5	1	158834	158984	8362137	8361989	8.9e-59
chr1	CM035335.1	94.268	157	8	1	329136	329292	8511589	8511744	8.9e-59	cox1(partical:0.55%)
chr1	CM035335.1	100	129	0	0	67242	67370	24330783	24330655	8.9e-59
chr1	CM035335.1	80.278	360	33	22	197159	197518	936146	935825	3.2e-58	ccmFn(partical:20.80%)
chr1	CM035335.1	95.139	144	7	0	203637	203780	13369719	13369862	1.93e-55
chr1	CM035335.1	100	113	0	0	105202	105314	1652643	1652755	6.98e-50
chr1	CM035335.1	92.466	146	10	1	309511	309656	18780367	18780223	2.51e-49	cox1(partical:0.51%)
chr1	CM035335.1	99.115	113	1	0	176182	176294	303283	303171	3.25e-48
chr1	CM035335.1	98.261	115	2	0	340589	340703	6637193	6637079	1.17e-47
chr1	CM035335.1	98.261	115	2	0	293318	293432	6637079	6637193	1.17e-47
chr1	CM035335.1	100	100	0	0	22800	22899	2032681	2032780	1.18e-42
chr1	CM035335.1	100	100	0	0	194916	195015	2032681	2032780	1.18e-42
chr1	CM035335.1	94.915	118	6	0	84289	84406	10606104	10605987	1.18e-42
chr1	CM035335.1	100	99	0	0	260817	260915	21352968	21353066	4.23e-42	rps3(partical:2.90%)
chr1	CM035335.1	100	98	0	0	49418	49515	2032680	2032583	1.52e-41
chr1	CM035335.1	96.262	107	3	1	361836	361941	20382872	20382766	2.55e-39	nad5(trans_splicing)(partical:4.62%)
chr1	CM035335.1	93.103	116	6	1	201842	201955	16785080	16785195	1.18e-37
chr1	CM035335.1	93.043	115	7	1	221443	221557	21196975	21196862	4.26e-37
chr1	CM035335.1	87.179	156	7	5	306039	306186	11283426	11283276	1.53e-36	cox1(partical:0.52%)
chr1	CM035335.1	88.194	144	7	1	266057	266200	14717062	14717195	5.51e-36
chr1	CM035335.1	94.34	106	6	0	126916	127021	21720447	21720342	5.51e-36
chr1	CM035335.1	98.889	90	1	0	56877	56966	2032868	2032779	1.98e-35
chr1	CM035335.1	96.842	95	3	0	279678	279772	2033169	2033075	7.13e-35	cob(partical:0.59%)
chr1	CM035335.1	100	86	0	0	209012	209097	6198898	6198983	7.13e-35
chr1	CM035335.1	89.147	129	11	1	401104	401229	8606700	8606828	2.56e-34
chr1	CM035335.1	90.083	121	12	0	115732	115852	12458952	12459072	2.56e-34	trnP-TGG
chr1	CM035335.1	95.789	95	4	0	72584	72678	2032582	2032488	3.32e-33
chr1	CM035335.1	100	83	0	0	112527	112609	12205006	12204924	3.32e-33
chr1	CM035335.1	93.333	105	5	1	359659	359763	15542665	15542563	3.32e-33	atp1(partical:6.89%)
chr1	CM035335.1	100	81	0	0	385212	385292	17794645	17794725	4.29e-32
chr1	CM035335.1	100	81	0	0	11069	11149	18777416	18777336	4.29e-32
chr1	CM035335.1	98.795	83	1	0	112527	112609	10385697	10385779	1.54e-31
chr1	CM035335.1	98.765	81	1	0	385212	385292	18160534	18160614	2e-30
chr1	CM035335.1	98.765	81	1	0	385212	385292	18193149	18193229	2e-30
chr1	CM035335.1	91.589	107	5	3	225255	225359	27277484	27277588	2e-30
chr1	CM035335.1	82.941	170	18	6	88489	88651	26896615	26896780	7.18e-30	nad1(trans_splicing)(partical:4.31%)
chr1	CM035335.1	95.455	88	4	0	355680	355767	6534608	6534695	2.58e-29	nad7(partical:1.40%)
chr1	CM035335.1	97.561	82	2	0	385212	385293	17849489	17849570	2.58e-29
chr1	CM035335.1	95.455	88	4	0	76300	76387	26708777	26708864	2.58e-29	rrn18(partical:4.72%)
chr1	CM035335.1	98.701	77	1	0	100551	100627	26708940	26708864	3.34e-28
chr1	CM035335.1	87.931	116	13	1	261264	261379	16159294	16159180	1.2e-27	rps3(partical:3.40%)
chr1	CM035335.1	95.294	85	4	0	27150	27234	27277404	27277488	1.2e-27	trnC-GCA(partical:97.18%)
chr1	CM035335.1	100	73	0	0	260180	260252	27525267	27525339	1.2e-27	rps3(partical:2.14%)
chr1	CM035335.1	95.238	84	4	0	126500	126583	10082395	10082478	4.32e-27
chr1	CM035335.1	97.436	78	2	0	369027	369104	17605548	17605471	4.32e-27
chr1	CM035335.1	97.436	78	2	0	369027	369104	17958646	17958569	4.32e-27
chr1	CM035335.1	96.25	80	2	1	370870	370949	15212834	15212912	5.59e-26
chr1	CM035335.1	98.63	73	1	0	385212	385284	17791997	17791925	5.59e-26
chr1	CM035335.1	95.062	81	3	1	396511	396591	8943637	8943716	7.23e-25
chr1	CM035335.1	90	100	7	2	307581	307680	16164041	16164137	7.23e-25	cox1(partical:0.35%)
chr1	CM035335.1	87.273	110	13	1	259649	259757	15883736	15883845	2.6e-24	rps3(partical:3.20%)
chr1	CM035335.1	97.26	73	2	0	385212	385284	18158177	18158105	2.6e-24
chr1	CM035335.1	100	66	0	0	115536	115601	24959266	24959331	9.35e-24	trnW-CCA(partical:83.78%)
chr1	CM035335.1	96.053	76	2	1	96874	96948	27971900	27971975	9.35e-24
chr1	CM035335.1	100	66	0	0	312023	312088	28630178	28630243	9.35e-24	cox1(partical:0.23%)
chr1	CM035335.1	97.183	71	2	0	124184	124254	12803323	12803393	3.36e-23
chr1	CM035335.1	94.667	75	4	0	71136	71210	10711205	10711279	4.35e-22
chr1	CM035335.1	94.667	75	3	1	255362	255436	11969107	11969180	1.57e-21	sdh4(partical:19.38%)
chr1	CM035335.1	94.595	74	3	1	380461	380533	303244	303171	5.63e-21
chr1	CM035335.1	98.413	63	1	0	223341	223403	13665431	13665369	2.02e-20
chr1	CM035335.1	98.413	63	1	0	223341	223403	14115319	14115257	2.02e-20
chr1	CM035335.1	94.366	71	4	0	346920	346990	2033236	2033166	7.28e-20
chr1	CM035335.1	94.366	71	4	0	287031	287101	2033166	2033236	7.28e-20
chr1	CM035335.1	95.522	67	3	0	237149	237215	6198786	6198720	2.62e-19
chr1	CM035335.1	90.588	85	2	1	170139	170223	10385859	10385781	2.62e-19
chr1	CM035335.1	89.13	92	2	3	170133	170223	12204838	12204922	2.62e-19
chr1	CM035335.1	98.361	61	1	0	323065	323125	15453978	15454038	2.62e-19	cox1(partical:0.21%)
chr1	CM035335.1	100	57	0	0	56840	56896	20382860	20382916	9.42e-19
chr1	CM035335.1	96.825	63	2	0	370091	370153	23119728	23119790	9.42e-19	ccmB(partical:5.96%)
chr1	CM035335.1	96.774	62	2	0	199674	199735	16785081	16785020	3.39e-18
chr1	CM035335.1	96.774	62	2	0	282710	282771	27525208	27525269	3.39e-18	rpl5(partical:11.17%)
chr1	CM035335.1	96.721	61	2	0	268138	268198	3151753	3151693	1.22e-17
chr1	CM035335.1	96.721	61	2	0	268138	268198	3499621	3499561	1.22e-17
chr1	CM035335.1	98.276	58	1	0	210983	211040	14043772	14043829	1.22e-17	nad4(partical:0.67%)
chr1	CM035335.1	94.03	67	4	0	36733	36799	15455209	15455143	1.22e-17
chr1	CM035335.1	100	55	0	0	88036	88090	23330025	23330079	1.22e-17	nad1(trans_splicing)(partical:1.45%)
chr1	CM035335.1	96.61	59	2	0	152938	152996	10711374	10711432	1.58e-16
chr1	CM035335.1	95.161	62	3	0	388269	388330	24958744	24958683	1.58e-16
chr1	CM035335.1	96.61	59	1	1	242711	242768	2033022	2033080	5.67e-16
chr1	CM035335.1	95	60	3	0	362831	362890	10711280	10711339	2.04e-15	nad5(trans_splicing)(partical:2.62%)
chr1	CM035335.1	100	50	0	0	187468	187517	27503498	27503547	7.33e-15
chr1	CM035335.1	93.548	62	4	0	32048	32109	29474219	29474280	7.33e-15	nad2(trans_splicing)(partical:1.30%)
chr1	CM035335.1	100	44	0	0	179162	179205	26708979	26708936	1.59e-11
chr1	CM035335.1	92.727	55	4	0	26852	26906	2403561	2403507	5.71e-11
chr1	CM035335.1	90.476	63	1	1	210983	211040	13596023	13596085	2.05e-10	nad4(partical:0.67%)
chr1	CM035335.1	97.778	45	1	0	383	427	29103438	29103394	2.05e-10
chr1	CM035335.1	97.727	44	1	0	385249	385292	17776231	17776274	7.39e-10
chr1	CM035335.1	95.745	47	2	0	171186	171232	26896692	26896738	7.39e-10
chr1	CM035335.1	89.831	59	2	1	259649	259703	16145535	16145593	9.55e-09	rps3(partical:1.61%)
chr1	CM035335.1	97.561	41	1	0	202059	202099	2032868	2032828	3.44e-08
chr1	CM035335.1	95.455	44	2	0	385249	385292	17847175	17847132	3.44e-08
chr1	CM035335.1	95.455	44	2	0	385249	385292	18190828	18190785	3.44e-08
chr1	CM035335.1	90.741	54	4	1	33852	33904	20956758	20956705	3.44e-08	nad2(trans_splicing)(partical:1.11%)
chr1	CM035335.1	95.455	44	2	0	361488	361531	22417800	22417843	3.44e-08
chr1	CM035335.1	93.617	47	2	1	321775	321821	10226461	10226506	1.24e-07	cox1(partical:0.16%)
chr1	CM035335.1	95.455	44	1	1	321778	321821	12378723	12378681	1.24e-07	cox1(partical:0.15%)
chr1	CM035335.1	93.478	46	2	1	75577	75622	8785547	8785503	4.45e-07	rrn18(partical:2.47%)
chr1	CM035335.1	93.333	45	3	0	193298	193342	14699573	14699529	4.45e-07	rrn26(partical:1.43%)
chr1	CM035335.1	93.333	45	3	0	21182	21226	14699573	14699529	4.45e-07	rrn26(partical:1.43%)
chr1	CM035335.1	90.196	51	5	0	257805	257855	16163995	16164045	4.45e-07
chr1	CM035335.1	89.091	55	5	1	33852	33905	20759922	20759868	4.45e-07	nad2(trans_splicing)(partical:1.13%)
chr1	CM035335.1	95.122	41	2	0	369560	369600	10638916	10638876	1.6e-06	ccmB(partical:6.60%)
chr1	CM035335.1	97.297	37	1	0	362246	362282	15891672	15891708	5.75e-06	nad5(trans_splicing)(partical:1.61%)
chr1	CM035335.1	97.297	37	1	0	93045	93081	25812104	25812140	5.75e-06
chr1	CM035335.1	91.667	48	1	3	260471	260516	26896738	26896692	5.75e-06	rps3(partical:1.35%)
chr1	JACJUR010000049.1	97.619	210	5	0	219066	219275	9845	10054	1.82e-95
chr1	JACJUR010000029.1	99.476	191	1	0	372704	372894	35227	35417	1.42e-91
chr1	JACJUR010000055.1	96.552	203	7	0	326084	326286	630881	631083	3.07e-88	cox1(partical:0.71%);ccmC(partical:1.33%)
chr1	JACJUR010000055.1	100	181	0	0	32851	33031	631159	631339	1.1e-87	nad2(trans_splicing)(partical:3.80%)
chr1	JACJUR010000055.1	95.238	147	7	0	90040	90186	629821	629675	4.14e-57	nad1(trans_splicing)(partical:3.89%);matR(partical:7.47%)
chr1	JACJUR010000055.1	99.057	106	1	0	206834	206939	578446	578551	2.53e-44
chr1	JACJUR010000055.1	93.939	99	5	1	132543	132641	154803	154900	1.54e-31
chr1	JACJUR010000043.1	74.074	891	173	45	75235	76094	10399	9536	5.17e-81	rrn18(partical:46.16%)
chr1	JACJUR010000043.1	74.074	891	173	45	75235	76094	37634	38497	5.17e-81	rrn18(partical:46.16%)
chr1	JACJUR010000043.1	96.512	86	2	1	29272	29356	2313	2398	2.58e-29	trnN-GTT
chr1	JACJUR010000036.1	74.074	891	173	45	75235	76094	9366	8503	5.17e-81	rrn18(partical:46.16%)
chr1	JACJUR010000036.1	96.512	86	2	1	29272	29356	1282	1367	2.58e-29	trnN-GTT
chr1	JACJUR010000036.1	87.342	79	6	3	325276	325354	24075	24001	3.41e-13	cox1(partical:0.28%);ccmC(partical:1.86%)
chr1	JACJUR010000023.1	74.074	891	173	45	75235	76094	17831	18694	5.17e-81	rrn18(partical:46.16%)
chr1	JACJUR010000023.1	96.471	85	3	0	202424	202508	796	880	2.58e-29	trnH-GTG
chr1	JACJUR010000023.1	96.512	86	2	1	29272	29356	25912	25827	2.58e-29	trnN-GTT
chr1	JACJUR010000023.1	87.342	79	6	3	325276	325354	3127	3201	3.41e-13	cox1(partical:0.28%);ccmC(partical:1.86%)
chr1	JACJUR010000012.1	74.074	891	173	45	75235	76094	17711	18574	5.17e-81	rrn18(partical:46.16%)
chr1	JACJUR010000012.1	74.074	891	173	45	75235	76094	40759	39896	5.17e-81	rrn18(partical:46.16%)
chr1	JACJUR010000012.1	96.471	85	3	0	202424	202508	673	757	2.58e-29	trnH-GTG
chr1	JACJUR010000012.1	96.512	86	2	1	29272	29356	25797	25712	2.58e-29	trnN-GTT
chr1	JACJUR010000012.1	96.512	86	2	1	29272	29356	32672	32757	2.58e-29	trnN-GTT
chr1	JACJUR010000012.1	87.342	79	6	3	325276	325354	3004	3078	3.41e-13	cox1(partical:0.28%);ccmC(partical:1.86%)
chr1	JACJUR010000057.1	98.621	145	2	0	37997	38141	287015	286871	2.46e-64
chr1	JACJUR010000057.1	92.188	128	8	1	73023	73148	286744	286871	5.47e-41
chr1	JACJUR010000057.1	94.783	115	6	0	85451	85565	287005	287119	5.47e-41
chr1	JACJUR010000062.1	90.355	197	15	3	117102	117294	1357	1161	8.84e-64	nad9(partical:14.14%)
chr1	JACJUR010000062.1	90.426	94	7	2	900	991	1177	1270	9.35e-24
chr1	JACJUR010000062.1	89.362	94	8	2	387853	387944	1270	1177	4.35e-22
chr1	JACJUR010000062.1	89.362	94	8	2	286570	286661	1270	1177	4.35e-22
chr1	JACJUR010000062.1	89.362	94	8	2	347360	347451	1177	1270	4.35e-22
chr1	JACJUR010000120.1	91.975	162	12	1	279130	279291	8941	8781	6.93e-55
chr1	JACJUR010000046.1	98.291	117	1	1	132522	132637	29810	29926	3.25e-48
chr1	JACJUR010000046.1	92.537	67	5	0	346897	346963	29622	29556	5.67e-16
chr1	JACJUR010000046.1	92.537	67	5	0	287058	287124	29556	29622	5.67e-16
chr1	JACJUR010000042.1	99.115	113	1	0	176182	176294	220582	220470	3.25e-48
chr1	JACJUR010000042.1	95.946	74	2	1	380461	380533	220543	220470	1.21e-22
chr1	JACJUR010000019.1	99.115	113	1	0	358917	359029	73651	73763	3.25e-48	nad7(partical:1.27%)
chr1	JACJUR010000019.1	86.842	114	8	3	392751	392859	1077	1188	3.36e-23
chr1	JACJUR010000019.1	94.643	56	1	1	306613	306668	73588	73535	1.23e-12	cox1(partical:0.20%)
chr1	JACJUR010000044.1	100	98	0	0	356634	356731	80577	80674	1.52e-41	nad7(partical:1.55%)
chr1	JACJUR010000044.1	98.81	84	1	0	81494	81577	80812	80895	4.29e-32
chr1	JACJUR010000044.1	94.048	84	4	1	77815	77897	80756	80673	7.23e-25
chr1	JACJUR010000044.1	94.444	72	4	0	325690	325761	80739	80810	2.02e-20	cox1(partical:0.25%);ccmC(partical:9.56%)
chr1	JACJUR010000037.1	98.99	99	1	0	374182	374280	8693	8595	1.97e-40
chr1	JACJUR010000037.1	100	74	0	0	70441	70514	8693	8766	3.34e-28
chr1	JACJUR010000037.1	96.923	65	1	1	309835	309899	8762	8825	2.62e-19	cox1(partical:0.23%);ccmFc(partical:2.85%)
chr1	JACJUR010000054.1	95.413	109	5	0	275052	275160	58744	58636	2.55e-39
chr1	JACJUR010000053.1	94.595	111	4	1	170866	170976	1939	2047	3.29e-38
chr1	JACJUR010000085.1	90.625	128	11	1	287466	287593	4254	4128	1.18e-37	rps4(partical:15.40%)
chr1	JACJUR010000085.1	90.625	128	11	1	346428	346555	4128	4254	1.18e-37	rps4(partical:15.40%)
chr1	JACJUR010000045.1	100	79	0	0	85714	85792	70245	70167	5.55e-31
chr1	JACJUR010000045.1	93.75	64	4	0	363553	363616	127659	127596	5.67e-16	nad5(trans_splicing)(partical:2.79%)
chr1	JACJUR010000045.1	94.737	57	3	0	42479	42535	127884	127940	9.49e-14
chr1	JACJUR010000045.1	94.737	57	3	0	333946	334002	127940	127884	9.49e-14	cox2(partical:7.28%)
chr1	JACJUR010000045.1	94.737	57	3	0	300019	300075	127884	127940	9.49e-14
chr1	JACJUR010000039.1	96.471	85	3	0	202424	202508	155037	155121	2.58e-29	trnH-GTG
chr1	JACJUR010000039.1	87.342	79	6	3	325276	325354	157364	157438	3.41e-13	cox1(partical:0.28%);ccmC(partical:1.86%)
chr1	JACJUR010000040.1	95.294	85	4	0	202424	202508	102202	102286	1.2e-27	trnH-GTG
chr1	JACJUR010000048.1	93.333	90	6	0	63348	63437	76891	76802	4.32e-27
chr1	JACJUR010000093.1	98.592	71	1	0	135629	135699	1664	1734	7.23e-25
chr1	JACJUR010000093.1	93.976	83	4	1	72504	72586	1731	1812	2.6e-24
chr1	JACJUR010000026.1	91.954	87	4	1	281937	282020	7805	7719	1.21e-22
chr1	JACJUR010000041.1	97.015	67	2	0	255236	255302	7402	7336	5.63e-21	sdh4(partical:17.31%)
chr1	JACJUR010000035.1	93.056	72	4	1	211885	211956	54837	54907	3.39e-18	nad4(partical:0.84%)
chr1	JACJUR010000011.1	86.076	79	7	3	325276	325354	20424	20350	1.59e-11	cox1(partical:0.28%);ccmC(partical:1.86%)
chr1	JACJUR010000059.1	92.727	55	4	0	26852	26906	36732	36786	5.71e-11
chr1	JACJUR010000018.1	92.727	55	4	0	26852	26906	129255	129309	5.71e-11
