# Supplementary material for: Assembly and analysis of the complete mitochondrial genome of Prunus davidiana (Rosaceae)
Source: Front Plant Sci. 2025 Mar 27;16:1558619. doi: 10.3389/fpls.2025.1558619 (PMC11983640; doi:10.3389/fpls.2025.1558619)
Supplement: Supplementary file 5 [file Table5.xlsx]

## Sheet: Sheet1
Table S5. Details regarding the primers used to develop the markers
Primer name	Primer sequence (5'>3')
rrn18-rrn5-F	CTTCGCGACGGAAATGACCTCTTC
rrn18-rrn5-R	ACGGATTAAGAACTCGCGCGAAAG
rrn5-NAD1-F	AAGGGCGAGCCAGAAAGTAGGTAG
rrn5-NAD1-R	CAACCACATCAAAGGGCCAGGTTT
